# Supplementary material for: Phylogenomic and super‐pangenome analyses unveil the genetic landscape of tomato evolution and domestication
Source: Plant Biotechnol J. 2025 Jun 15;23(9):3783–97. doi: 10.1111/pbi.70199 (PMC12392952; doi:10.1111/pbi.70199)
Supplement: Supplementary file 2 — Table S1 list of 61 tomato genomes. Table S2 Statistics of whole‐genome and tandemly duplicated genes within tomato accessions. Table S3 Statistics of whole‐genome and tandemly duplicated genes in core, softcore, dispensble, and private pan‐genes among different tomato accessions. Table S4 PAVs of the genes related to growth and development, and stress response. Table S5 Statistics of LRR‐RLK genes of different subfamilies in tomato accessions. Table S6 The rapidly evolving genes with the entire tomato genomes serving as the foreground. Table S7 The rapidly evolving genes with blueberry‐sized SPs, cherry‐sized SLCs, large‐fruited SLLs and one wild tomato, S. galapagense, serving as the foreground. Table S8 The positively selected genes in tomato clade with the entire tomato genomes serving as the foreground. Table S9 The positively selected genes with tomato distant relatives and outgroup representatives serving as the foreground. Table S10 Gene list of FAS genes in tomato accessions. [file PBI-23-3783-s001.xlsx]

## Sheet: Table S1
Supplemental table S1. list of 61 tomato genomes.
Taxon	Sample	Name	TGRC	PI CGN #	EA #	Group	No. genes	No. mRNA	Tesorter	InterproKeyword	Final No.genes	BUSCO (%)	Data source
Solanum lycopersicoides	LA2951	-	LA2951	-	-	Wild distant relative	32295	32295	385	3	31907	C:90.0%[S:78.2%,D:11.8%],F:3.1%,M:6.9%,n:5950	Li et al. (2023)
Solanum habrochaites	LA1777	-	LA1777	-	-	Wild distant relative	32386	32386	804	5	31577	C:90.0%[S:87.2%,D:2.8%],F:2.9%,M:7.1%,n:5950	Li et al. (2023)
Solanum habrochaites	LA0407	-	LA0407	-	-	Wild distant relative	33567	33929	493	20	33054	C:94.6%[S:90.5%,D:4.1%],F:1.3%,M:4.1%,n:5950	Yu et al. (2022)
Solanum pennellii	LA0716	-	LA0716	-	-	Wild distant relative	38088	38088	3356	11	34721	C:97.5%[S:95.2%,D:2.3%],F:0.6%,M:1.9%,n:5950	http://ted.bti.cornell.edu/ftp/tomato_genome/
Solanum pennellii	LA716a	-	LA716a	-	-	Wild distant relative	44965	44965	12862	34	32069	C:96.5%[S:94.0%,D:2.5%],F:1.0%,M:2.5%,n:5950	Li et al. (2023)
Solanum chilense	LA1969	-	LA1969	-	-	Wild distant relative	34375	34375	629	1	33745	C:94.0%[S:81.1%,D:12.9%],F:1.9%,M:4.1%,n:5950	Li et al. (2023)
Solanum corneliomulleri	LA1331	-	LA1331	-	-	Wild distant relative	31692	31692	595	3	31094	C:93.8%[S:90.2%,D:3.6%],F:2.0%,M:4.2%,n:5950	Li et al. (2023)
Solanum peruvianum	LA0446	-	LA0446	-	-	Wild distant relative	31664	31664	604	4	31056	C:93.6%[S:89.8%,D:3.8%],F:1.8%,M:4.6%,n:5950	Li et al. (2023)
Solanum neorickii	LA2133	-	LA2133	-	-	Wild distant relative	39262	39262	675	3	38584	C:97.0%[S:95.0%,D:2.0%],F:0.6%,M:2.4%,n:5950	http://ted.bti.cornell.edu/ftp/tomato_genome/
Solanum neorickii	LA0247	-	LA0247	-	-	Wild distant relative	32831	32831	618	4	32209	C:95.7%[S:93.6%,D:2.1%],F:1.5%,M:2.8%,n:5950	Li et al. (2023)
Solanum chmielewskii	LA1028	-	LA1028	-	-	Wild distant relative	31613	31613	547	2	31064	C:94.9%[S:92.9%,D:2.0%],F:1.2%,M:3.9%,n:5950	Li et al. (2023)
Solanum galapagense	LA0436	-	LA0436	-	-	Wild distant relative	32772	32772	547	3	32222	C:95.8%[S:93.9%,D:1.9%],F:1.3%,M:2.9%,n:5950	Li et al. (2023)
Solanum galapagense	LA0317	-	LA0317	-	-	Wild distant relative	33105	33470	362	22	32721	C:95.0%[S:92.9%,D:2.1%],F:1.4%,M:3.6%,n:5950	Yu et al. (2022)
Solanum pimpinellifolium	BGV006775	-	-	-	-	Ancestor species, SP	35145	36246	501	3	34641	C:93.7%[S:91.7%,D:2.0%],F:0.9%,M:5.4%,n:5950	Alonge et al. (2020)
Solanum pimpinellifolium	PAS014479	-	-	-	-	Ancestor species, SP	34350	35083	423	2	33925	C:94.5%[S:92.2%,D:2.3%],F:0.7%,M:4.8%,n:5950	Alonge et al. (2020)
Solanum pimpinellifolium	TS15	-	LA2093	-	-	Ancestor species, SP	35948	36675	437	1	35510	C:93.7%[S:91.4%,D:2.3%],F:0.6%,M:5.7%,n:5950	Zhou et al. (2022)
Solanum pimpinellifolium	TS156	Balsa Huaico	LA2181	-	-	Ancestor species, SP	36113	36879	512	1	35600	C:94.5%[S:92.1%,D:2.4%],F:0.7%,M:4.8%,n:5950	Zhou et al. (2022)
Solanum pimpinellifolium	TS22	Pisiquillo	LA1269	PI365967	-	Ancestor species, SP	34602	35360	554	1	34047	C:95.0%[S:92.9%,D:2.1%],F:0.6%,M:4.4%,n:5950	Zhou et al. (2022)
Solanum pimpinellifolium	TS222	Wva 700	-	-	-	Ancestor species, SP	35398	36385	484	3	34911	C:93.5%[S:91.4%,D:2.1%],F:1.3%,M:5.2%,n:5950	Zhou et al. (2022)
Solanum pimpinellifolium	TS265	Hacienda Buenos Aires	LA0400	-	-	Ancestor species, SP	37237	37994	490	2	36745	C:94.4%[S:91.9%,D:2.5%],F:0.6%,M:5.0%,n:5950	Zhou et al. (2022)
Solanum pimpinellifolium	TS413	-	LA1242	-	-	Ancestor species, SP	36378	37158	570	1	35807	C:94.5%[S:92.2%,D:2.3%],F:0.6%,M:4.9%,n:5950	Zhou et al. (2022)
Solanum pimpinellifolium	TS421	-	LA2187	-	-	Ancestor species, SP	36754	37694	613	1	36140	C:93.6%[S:91.3%,D:2.3%],F:0.8%,M:5.6%,n:5950	Zhou et al. (2022)
Solanum pimpinellifolium	TS439	-	LA2656	PI503524	-	Ancestor species, SP	35305	36456	485	1	34819	C:93.5%[S:91.2%,D:2.3%],F:1.1%,M:5.4%,n:5950	Zhou et al. (2022)
Solanum pimpinellifolium	LA1547	-	LA1547	-	-	Ancestor species, SP	33427	33427	489	3	32935	C:95.8%[S:92.4%,D:3.4%],F:1.2%,M:3.0%,n:5950	Li et al. (2023)
Solanum lycopersicum var. cerasiforme	TS118	Santa Cruz, Galapagos	LA0292	-	-	Early domesticates, SLC	36124	36955	613	1	35510	C:94.2%[S:91.8%,D:2.4%],F:0.8%,M:5.0%,n:5950	Zhou et al. (2022)
Solanum lycopersicum var. cerasiforme	TS238	Macas	LA1228	PI379047	-	Early domesticates, SLC	34360	35258	407	1	33952	C:93.7%[S:91.5%,D:2.2%],F:1.1%,M:5.2%,n:5950	Zhou et al. (2022)
Solanum lycopersicum var. cerasiforme	TS280	Cerise du sud ouest N 2	-	-	-	Early domesticates, SLC	34768	35672	471	1	34296	C:94.1%[S:91.9%,D:2.2%],F:1.0%,M:4.9%,n:5950	Zhou et al. (2022)
Solanum lycopersicum var. cerasiforme	TS281	San Martin de Pangoa	LA1286	PI365920	-	Early domesticates, SLC	36394	37254	506	2	35886	C:94.4%[S:92.1%,D:2.3%],F:0.6%,M:5.0%,n:5950	Zhou et al. (2022)
Solanum lycopersicum var. cerasiforme	TS39	Cerise Gold	-	-	-	Early domesticates, SLC	34614	35608	494	1	34119	C:93.9%[S:91.7%,D:2.2%],F:1.1%,M:5.0%,n:5950	Zhou et al. (2022)
Solanum lycopersicum var. cerasiforme	TS545	Peacevine Cherry	-	-	-	Early domesticates, SLC	36453	37305	535	1	35917	C:94.0%[S:91.0%,D:3.0%],F:0.7%,M:5.3%,n:5950	Zhou et al. (2022)
Solanum lycopersicum var. cerasiforme	TS623	Sugar Lump	-	-	-	Early domesticates, SLC	35174	36207	486	0	34688	C:93.8%[S:91.6%,D:2.2%],F:1.0%,M:5.2%,n:5950	Zhou et al. (2022)
Solanum lycopersicum var. cerasiforme	TS96	-	LA1456	-	-	Early domesticates, SLC	34290	35040	532	1	33757	C:94.7%[S:92.6%,D:2.1%],F:0.5%,M:4.8%,n:5950	Zhou et al. (2022)
Solanum lycopersicum var. cerasiforme	LA1464	-	LA1464	-	-	Early domesticates, SLC	32941	32941	447	4	32490	C:95.9%[S:94.0%,D:1.9%],F:1.3%,M:2.8%,n:5950	Li et al. (2023)
Solanum lycopersicum var. cerasiforme	BGV006865	-	-	-	-	Early domesticates, SLC	34292	35197	462	1	33829	C:93.6%[S:91.5%,D:2.1%],F:0.9%,M:5.5%,n:5950	Alonge et al. (2020)
Solanum lycopersicum var. cerasiforme	BGV007931	-	-	-	-	Early domesticates, SLC	34200	34990	494	2	33704	C:94.2%[S:92.2%,D:2.0%],F:0.7%,M:5.1%,n:5950	Alonge et al. (2020)
Solanum lycopersicum var. cerasiforme	BGV007989	-	-	-	-	Early domesticates, SLC	34333	35283	482	1	33850	C:94.4%[S:92.3%,D:2.1%],F:1.0%,M:4.6%,n:5950	Alonge et al. (2020)
Solanum lycopersicum var. lycopersicum vintage	Brandywine "Sudduth Strain"	Brandywine "Sudduth Strain"	-	-	-	Early cultivar, SLL vintage	35318	36423	420	1	34897	C:93.7%[S:91.5%,D:2.2%],F:1.0%,M:5.3%,n:5950	Alonge et al. (2020)
Solanum lycopersicum var. lycopersicum vintage	EA00990	-	LA0118	-	EA00990	Early cultivar, SLL vintage	35746	36424	493	1	35252	C:94.2%[S:92.0%,D:2.2%],F:0.6%,M:5.2%,n:5950	Alonge et al. (2020)
Solanum lycopersicum var. lycopersicum vintage	PI303721	-	-	PI303721	-	Early cultivar, SLL vintage	33863	34687	448	2	33413	C:94.4%[S:92.2%,D:2.2%],F:0.7%,M:4.9%,n:5950	Alonge et al. (2020)
Solanum lycopersicum var. lycopersicum vintage	PI169588	-	-	PI169588	EA04861	Early cultivar, SLL vintage	34029	34742	500	2	33527	C:94.2%[S:91.9%,D:2.3%],F:0.8%,M:5.0%,n:5950	Alonge et al. (2020)
Solanum lycopersicum var. lycopersicum	MicroTom	MicroTom	LA3911	-	-	Modern domesticate, SLL	35213	76120	861	64	34288	C:95.0%[S:89.6%,D:5.4%],F:0.3%,M:4.7%,n:5950	Xue et al. (2023)
Solanum lycopersicum var. lycopersicum	Heinz 1706	Heinz 1706	LA4345	-	-	Modern domesticate, SLL	36648	43752	544	3	36101	C:94.0%[S:91.7%,D:2.3%],F:0.9%,M:5.1%,n:5950	Zhou et al. (2022)
Solanum lycopersicum var. lycopersicum	TS112	-	-	-	EA03083	Modern domesticate, SLL	36227	36980	488	1	35738	C:94.0%[S:91.6%,D:2.4%],F:0.7%,M:5.3%,n:5950	Zhou et al. (2022)
Solanum lycopersicum var. lycopersicum	TS117	Scatolone di bolsena	-	-	-	Modern domesticate, SLL	35643	36670	564	4	35075	C:93.8%[S:91.6%,D:2.2%],F:1.0%,M:5.2%,n:5950	Zhou et al. (2022)
Solanum lycopersicum var. lycopersicum	TS12	yoku improvement	-	-	-	Modern domesticate, SLL	34597	35661	427	1	34169	C:93.7%[S:91.4%,D:2.3%],F:1.1%,M:5.2%,n:5950	Zhou et al. (2022)
Solanum lycopersicum var. lycopersicum	TS166	Piura	LA0404	-	-	Modern domesticate, SLL	34694	35811	469	1	34224	C:93.8%[S:91.6%,D:2.2%],F:1.0%,M:5.2%,n:5950	Zhou et al. (2022)
Solanum lycopersicum var. lycopersicum	TS171	UC-82	LA1706	-	-	Modern domesticate, SLL	36347	37228	488	2	35857	C:94.8%[S:92.6%,D:2.2%],F:0.5%,M:4.7%,n:5950	Zhou et al. (2022)
Solanum lycopersicum var. lycopersicum	TS185	B-L-35	LA4347	-	-	Modern domesticate, SLL	35037	36002	501	1	34535	C:92.7%[S:90.8%,D:1.9%],F:1.2%,M:6.1%,n:5950	Zhou et al. (2022)
Solanum lycopersicum var. lycopersicum	TS2	Moneymaker	LA2706	-	-	Modern domesticate, SLL	35887	36554	469	2	35416	C:94.1%[S:91.8%,D:2.3%],F:0.8%,M:5.1%,n:5950	Zhou et al. (2022)
Solanum lycopersicum var. lycopersicum	TS204	Florida 7060	LA3840	-	-	Modern domesticate, SLL	35266	36096	495	1	34770	C:93.5%[S:91.2%,D:2.3%],F:1.3%,M:5.2%,n:5950	Zhou et al. (2022)
Solanum lycopersicum var. lycopersicum	TS3	M-82	LA3475	-	-	Modern domesticate, SLL	34228	35130	517	2	33709	C:94.8%[S:92.7%,D:2.1%],F:0.7%,M:4.5%,n:5950	Zhou et al. (2022)
Solanum lycopersicum var. lycopersicum	TS331	-	-	-	-	Modern domesticate, SLL	36507	37234	432	2	36073	C:94.6%[S:92.1%,D:2.5%],F:0.7%,M:4.7%,n:5950	Zhou et al. (2022)
Solanum lycopersicum var. lycopersicum	TS60	New Yorker	LA2009	-	-	Modern domesticate, SLL	36574	37245	486	1	36087	C:94.0%[S:91.7%,D:2.3%],F:0.9%,M:5.1%,n:5950	Zhou et al. (2022)
Solanum lycopersicum var. lycopersicum	TS629	Yellow Pear	-	-	-	Modern domesticate, SLL	35864	36569	415	1	35448	C:94.3%[S:92.0%,D:2.3%],F:0.7%,M:5.0%,n:5950	Zhou et al. (2022)
Solanum lycopersicum var. lycopersicum	TS692	Wheatleys Frost Resistant	-	PI203232	EA04939	Modern domesticate, SLL	35830	36578	464	2	35364	C:94.2%[S:92.0%,D:2.2%],F:0.7%,M:5.1%,n:5950	Zhou et al. (2022)
Solanum lycopersicum var. lycopersicum	TS80	-	-	-	EA01020	Modern domesticate, SLL	34694	35640	421	1	34272	C:93.8%[S:91.6%,D:2.2%],F:0.9%,M:5.3%,n:5950	Zhou et al. (2022)
Solanum lycopersicum var. lycopersicum	TS9	Ailsa Craig	LA2838A	-	-	Modern domesticate, SLL	36165	37013	552	1	35612	C:94.3%[S:91.9%,D:2.4%],F:0.6%,M:5.1%,n:5950	Zhou et al. (2022)
Solanum lycopersicum var. lycopersicum fresh	Fla.8924	-	-	-	-	Modern cultivar, SLL fresh market	34784	35928	510	1	34273	C:93.7%[S:91.5%,D:2.2%],F:1.0%,M:5.3%,n:5950	Alonge et al. (2020)
Solanum lycopersicum var. lycopersicum fresh	Flora-Dade	Flora-Dade	LA3242	-	-	Modern cultivar, SLL fresh market	33997	34762	529	1	33467	C:94.7%[S:92.5%,D:2.2%],F:0.7%,M:4.6%,n:5950	Alonge et al. (2020)
Solanum lycopersicum var. lycopersicum fresh	EA00371	-	-	-	EA00371	Modern cultivar, SLL fresh market	34687	35644	477	2	34208	C:93.4%[S:91.3%,D:2.1%],F:1.2%,M:5.4%,n:5950	Alonge et al. (2020)
Solanum lycopersicum var. lycopersicum fresh	LYC1410	-	-	-	EA02655	Modern cultivar, SLL fresh market	33869	34756	444	3	33422	C:94.3%[S:92.2%,D:2.1%],F:0.7%,M:5.0%,n:5950	Alonge et al. (2020)

## Sheet: Table S2
Supplemental table S2. Statistics of whole-genome and tandemly duplicated genes within tomato accessions
Taxa	Species	Total genes	No. of WGD genes	Percentage (WGD/Total,%)	No. of TD genes	Percentage (TD/Total,%)
Wild distant relatives	S. lycopersicoides LA2951	31907	11948	37.45	6660	20.87
Wild distant relatives	S. habrochaites LA1777	31577	11358	35.97	4367	13.83
Wild distant relatives	S. habrochaites LA0407	33054	13971	42.27	3686	11.15
Wild distant relatives	S. pennellii LA0716	34721	10450	30.1	5227	15.05
Wild distant relatives	S. pennellii LA716a	32069	11473	35.78	4276	13.33
Wild distant relatives	S. chilense LA1969	33745	12105	35.87	5360	15.88
Wild distant relatives	S. corneliomulleri LA1331	31094	11581	37.25	4904	15.77
Wild distant relatives	S. peruvianum LA0446	31056	11516	37.08	2188	7.05
Wild distant relatives	S. neorickii LA2133	38584	11566	29.98	5935	15.38
Wild distant relatives	S. neorickii LA0247	32209	11683	36.27	5040	15.65
Wild distant relatives	S. chmielewskii LA1028	31064	11500	37.02	4925	15.85
Wild distant relatives	S. galapagense LA0436	32222	11844	36.76	5172	16.05
Wild distant relatives	S. galapagense LA0317	32721	13751	42.02	3456	10.56
Blueberry-sized SPs	S. pimpinellifolium BGV006775	34641	11264	32.52	2432	7.02
Blueberry-sized SPs	S. pimpinellifolium PAS014479	33925	11234	33.11	1565	4.61
Blueberry-sized SPs	S. pimpinellifolium LA2093	35510	10822	30.48	1604	4.52
Blueberry-sized SPs	S. pimpinellifolium LA2181	35600	10830	30.42	1569	4.41
Blueberry-sized SPs	S. pimpinellifolium LA1269	34047	10827	31.8	1413	4.15
Blueberry-sized SPs	S. pimpinellifolium Wva 700	34911	10920	31.28	2407	6.89
Blueberry-sized SPs	S. pimpinellifolium LA0400	36745	10879	29.61	1856	5.05
Blueberry-sized SPs	S. pimpinellifolium LA1242	35807	10858	30.32	1626	4.54
Blueberry-sized SPs	S. pimpinellifolium LA2187	36140	10861	30.05	1940	5.37
Blueberry-sized SPs	S. pimpinellifolium LA2656	34819	10900	31.3	2412	6.93
Blueberry-sized SPs	S. pimpinellifolium LA1547	32935	11719	35.58	2360	7.17
Cherry-sized SLCs	S. lycopersicum var. cerasiforme LA0292	35510	10852	30.56	1559	4.39
Cherry-sized SLCs	S. lycopersicum var. cerasiforme LA1228	33952	10994	32.38	2376	7
Cherry-sized SLCs	S. lycopersicum var. cerasiforme Cerise du sud ouest N 2	34296	11007	32.09	2317	6.76
Cherry-sized SLCs	S. lycopersicum var. cerasiforme LA1286	35886	10864	30.27	1628	4.54
Cherry-sized SLCs	S. lycopersicum var. cerasiforme Cerise Gold	34119	10968	32.15	2513	7.37
Cherry-sized SLCs	S. lycopersicum var. cerasiforme Peacevine Cherry	35917	10820	30.13	1641	4.57
Cherry-sized SLCs	S. lycopersicum var. cerasiforme Sugar Lump	34688	11019	31.77	2378	6.86
Cherry-sized SLCs	S. lycopersicum var. cerasiforme LA1456	33757	10845	32.13	1307	3.87
Cherry-sized SLCs	S. lycopersicum var. cerasiforme LA1464	32490	11703	36.02	4970	15.3
Cherry-sized SLCs	S. lycopersicum var. cerasiforme BGV006865	33829	11216	33.15	1537	4.54
Cherry-sized SLCs	S. lycopersicum var. cerasiforme BGV007931	33704	11158	33.11	1298	3.85
Cherry-sized SLCs	S. lycopersicum var. cerasiforme BGV007989	33850	11360	33.56	2333	6.89
Large-fruited SLLs	S. lycopersicum var. lycopersicum vintage Brandywine	34897	11329	32.46	2392	6.85
Large-fruited SLLs	S. lycopersicum var. lycopersicum vintage LA0118	35252	11162	31.66	1515	4.3
Large-fruited SLLs	S. lycopersicum var. lycopersicum vintage PI303721	33413	11171	33.43	1256	3.76
Large-fruited SLLs	S. lycopersicum var. lycopersicum vintage PI169588	33527	11155	33.27	1309	3.9
Large-fruited SLLs	S. lycopersicum var. lycopersicum MicroTom	34288	13031	38	3762	10.97
Large-fruited SLLs	S. lycopersicum var. lycopersicum LA4345 Heinz1706	36101	10918	30.24	4095	11.34
Large-fruited SLLs	S. lycopersicum var. lycopersicum EA03083	35738	10806	30.24	1729	4.84
Large-fruited SLLs	S. lycopersicum var. lycopersicum Scatolone di bolsena	35075	10928	31.16	2425	6.91
Large-fruited SLLs	S. lycopersicum var. lycopersicum yoku improvement	34169	10964	32.09	2451	7.17
Large-fruited SLLs	S. lycopersicum var. lycopersicum LA0404	34224	10922	31.91	2367	6.92
Large-fruited SLLs	S. lycopersicum var. lycopersicum LA1706	35857	10824	30.19	1654	4.61
Large-fruited SLLs	S. lycopersicum var. lycopersicum LA4347	34535	10911	31.59	2289	6.63
Large-fruited SLLs	S. lycopersicum var. lycopersicum LA2706	35416	10816	30.54	1595	4.5
Large-fruited SLLs	S. lycopersicum var. lycopersicum LA3840	34770	10995	31.62	2482	7.14
Large-fruited SLLs	S. lycopersicum var. lycopersicum LA3475 M82	33709	10809	32.07	1357	4.03
Large-fruited SLLs	S. lycopersicum var. lycopersicum TS331	36073	10920	30.27	1769	4.9
Large-fruited SLLs	S. lycopersicum var. lycopersicum LA2009	36087	10896	30.19	1674	4.64
Large-fruited SLLs	S. lycopersicum var. lycopersicum Yellow Pear	35448	10891	30.72	1594	4.5
Large-fruited SLLs	S. lycopersicum var. lycopersicum PI203232	35364	10849	30.68	1716	4.85
Large-fruited SLLs	S. lycopersicum var. lycopersicum EA01020	34272	10930	31.89	2393	6.98
Large-fruited SLLs	S. lycopersicum var. lycopersicum LA2838A	35612	10792	30.3	1568	4.4
Large-fruited SLLs	S. lycopersicum var. lycopersicum fresh Fla.8924	34273	11225	32.75	2221	6.48
Large-fruited SLLs	S. lycopersicum var. lycopersicum fresh LA3242	33467	11134	33.27	1260	3.76
Large-fruited SLLs	S. lycopersicum var. lycopersicum fresh EA00371	34208	11299	33.03	2193	6.41
Large-fruited SLLs	S. lycopersicum var. lycopersicum fresh LYC1410	33422	11116	33.26	1296	3.88

## Sheet: Table S3
Supplemental table S3. Statistics of whole-genome and tandemly duplicated genes in core, softcore, dispensble, and private pan-genes among different tomato accessions
Groups	Species	No.of total genes	Core			Softcore			Dispensable			Private
			No. of WGD genes	No. of TD genes	Total core pan-genes	No. of WGD genes	No. of TD genes	Total softcore pan-genes	No. of WGD genes	No. of TD genes	Total dispensable pan-genes	No. of WGD genes	No. of TD genes	Total private pan-genes
Wild distant relatives	S. lycopersicoides LA2951	31907	8257	2905	17968	1725	943	4587	1845	2720	8763	121	92	589
Wild distant relatives	S. habrochaites LA1777	31577	7796	1822	15509	1680	612	4147	1796	1874	11446	86	59	475
Wild distant relatives	S. habrochaites LA0407	33054	9563	1344	15814	2129	498	4393	2232	1747	11822	47	97	1025
Wild distant relatives	S. pennellii LA0716	34721	5573	2584	15550	1423	699	4424	3415	1901	14327	39	43	420
Wild distant relatives	S. pennellii LA716a	32069	7911	1988	15527	1741	608	4108	1810	1631	11877	11	49	557
Wild distant relatives	S. chilense LA1969	33745	8368	2409	17992	1851	788	4808	1846	2148	10767	40	15	178
Wild distant relatives	S. corneliomulleri LA1331	31094	7948	2142	16024	1791	718	4469	1833	2028	10475	9	16	126
Wild distant relatives	S. peruvianum LA0446	31056	7933	932	15919	1766	332	4410	1805	920	10612	12	4	115
Wild distant relatives	S. neorickii LA2133	38584	7887	2157	15806	1775	746	4605	1871	2914	17099	33	118	1074
Wild distant relatives	S. neorickii LA0247	32209	7970	2137	15656	1828	734	4496	1882	2157	11967	3	12	90
Wild distant relatives	S. chmielewskii LA1028	31064	7919	2110	15537	1750	718	4284	1823	2083	11130	8	14	113
Wild distant relatives	S. galapagense LA0436	32222	8049	2072	15535	1859	693	4398	1932	2392	12198	4	15	91
Wild distant relatives	S. galapagense LA0317	32721	9386	1195	15392	2087	458	4263	2260	1755	12354	18	48	712
Blueberry-sized SPs	S. pimpinellifolium BGV006775	34641	7723	915	15476	1788	395	4566	1744	1116	14425	9	6	174
Blueberry-sized SPs	S. pimpinellifolium PAS014479	33925	7759	457	14813	1814	218	4347	1656	881	14615	5	9	150
Blueberry-sized SPs	S. pimpinellifolium LA2093	35510	7503	468	14788	1730	248	4335	1585	887	16258	4	1	129
Blueberry-sized SPs	S. pimpinellifolium LA2181	35600	7499	400	14669	1733	244	4382	1593	922	16399	5	3	150
Blueberry-sized SPs	S. pimpinellifolium LA1269	34047	7511	352	14530	1743	199	4290	1571	853	15060	2	9	167
Blueberry-sized SPs	S. pimpinellifolium Wva 700	34911	7437	879	15349	1767	396	4585	1712	1125	14846	4	7	131
Blueberry-sized SPs	S. pimpinellifolium LA0400	36745	7529	507	14790	1723	268	4397	1620	1075	17330	7	6	228
Blueberry-sized SPs	S. pimpinellifolium LA1242	35807	7504	446	14771	1750	225	4405	1602	953	16512	2	2	119
Blueberry-sized SPs	S. pimpinellifolium LA2187	36140	7464	596	15038	1737	274	4462	1657	1064	16447	3	6	193
Blueberry-sized SPs	S. pimpinellifolium LA2656	34819	7443	915	15403	1749	396	4554	1704	1095	14729	4	6	133
Blueberry-sized SPs	S. pimpinellifolium LA1547	32935	7990	921	15939	1847	376	4577	1877	1059	12316	5	4	103
Cherry-sized SLCs	S. lycopersicum var. cerasiforme LA0292	35510	7514	446	14664	1735	241	4341	1600	870	16393	3	2	112
Cherry-sized SLCs	S. lycopersicum var. cerasiforme LA1228	33952	7530	919	15348	1768	384	4551	1692	1067	13947	4	6	106
Cherry-sized SLCs	S. lycopersicum var. cerasiforme Cerise du sud ouest N 2	34296	7534	904	15380	1757	393	4556	1712	1014	14258	4	6	102
Cherry-sized SLCs	S. lycopersicum var. cerasiforme LA1286	35886	7473	444	14702	1747	240	4435	1643	942	16655	1	2	94
Cherry-sized SLCs	S. lycopersicum var. cerasiforme Cerise Gold	34119	7481	936	15426	1752	403	4542	1731	1167	13998	4	7	153
Cherry-sized SLCs	S. lycopersicum var. cerasiforme Peacevine Cherry	35917	7516	438	14820	1718	219	4352	1583	983	16639	3	1	106
Cherry-sized SLCs	S. lycopersicum var. cerasiforme Sugar Lump	34688	7518	856	15371	1774	375	4570	1722	1140	14604	5	7	143
Cherry-sized SLCs	S. lycopersicum var. cerasiforme LA1456	33757	7523	379	14526	1756	168	4251	1563	758	14841	3	2	139
Cherry-sized SLCs	S. lycopersicum var. cerasiforme LA1464	32490	7970	2047	15578	1852	711	4482	1877	2204	12337	4	8	93
Cherry-sized SLCs	S. lycopersicum var. cerasiforme BGV006865	33829	7706	537	14902	1820	246	4423	1686	751	14356	4	3	148
Cherry-sized SLCs	S. lycopersicum var. cerasiforme BGV007931	33704	7709	343	14488	1825	208	4289	1620	747	14806	4	0	121
Cherry-sized SLCs	S. lycopersicum var. cerasiforme BGV007989	33850	7750	876	15306	1832	406	4544	1776	1044	13877	2	7	123
Large-fruited SLLs	S. lycopersicum var. lycopersicum vintage Brandywine	34897	7719	910	15388	1822	396	4579	1785	1071	14802	3	15	128
Large-fruited SLLs	S. lycopersicum var. lycopersicum vintage LA0118	35252	7707	446	14616	1808	237	4391	1646	832	16148	1	0	97
Large-fruited SLLs	S. lycopersicum var. lycopersicum vintage PI303721	33413	7749	324	14469	1821	209	4298	1599	722	14561	2	1	85
Large-fruited SLLs	S. lycopersicum var. lycopersicum vintage PI169588	33527	7738	384	14498	1821	183	4281	1593	741	14655	3	1	93
Large-fruited SLLs	S. lycopersicum var. lycopersicum MicroTom	34288	9240	1466	15902	1841	505	4084	1944	1687	11507	6	104	2795
Large-fruited SLLs	S. lycopersicum var. lycopersicum LA4345 Heinz1706	36101	7617	1236	14737	1645	484	4099	1646	2364	16452	10	11	813
Large-fruited SLLs	S. lycopersicum var. lycopersicum EA03083	35738	7493	483	14688	1753	246	4386	1556	1000	16557	4	0	107
Large-fruited SLLs	S. lycopersicum var. lycopersicum Scatolone di bolsena	35075	7504	908	15363	1745	375	4539	1675	1125	14966	4	17	207
Large-fruited SLLs	S. lycopersicum var. lycopersicum yoku improvement	34169	7495	890	15330	1762	401	4568	1701	1152	14128	6	8	143
Large-fruited SLLs	S. lycopersicum var. lycopersicum LA0404	34224	7470	892	15339	1767	385	4542	1683	1082	14226	2	8	117
Large-fruited SLLs	S. lycopersicum var. lycopersicum LA1706	35857	7449	455	14680	1742	224	4385	1630	973	16691	3	2	101
Large-fruited SLLs	S. lycopersicum var. lycopersicum LA4347	34535	7468	839	15275	1744	373	4511	1682	1069	14561	17	8	188
Large-fruited SLLs	S. lycopersicum var. lycopersicum LA2706	35416	7486	441	14650	1744	252	4392	1582	901	16276	4	1	98
Large-fruited SLLs	S. lycopersicum var. lycopersicum LA3840	34770	7522	970	15434	1751	402	4593	1717	1103	14625	5	7	118
Large-fruited SLLs	S. lycopersicum var. lycopersicum LA3475 M82	33709	7487	340	14473	1748	207	4317	1573	810	14833	1	0	86
Large-fruited SLLs	S. lycopersicum var. lycopersicum TS331	36073	7530	474	14743	1766	239	4425	1623	1053	16708	1	3	197
Large-fruited SLLs	S. lycopersicum var. lycopersicum LA2009	36087	7496	445	14685	1758	242	4404	1640	986	16880	2	1	118
Large-fruited SLLs	S. lycopersicum var. lycopersicum Yellow Pear	35448	7507	443	14628	1761	235	4387	1620	914	16325	3	2	108
Large-fruited SLLs	S. lycopersicum var. lycopersicum PI203232	35364	7483	492	14700	1751	262	4398	1613	961	16179	2	1	87
Large-fruited SLLs	S. lycopersicum var. lycopersicum EA01020	34272	7503	894	15387	1751	392	4549	1674	1104	14178	2	3	158
Large-fruited SLLs	S. lycopersicum var. lycopersicum LA2838A	35612	7474	442	14671	1741	247	4398	1574	878	16449	3	1	94
Large-fruited SLLs	S. lycopersicum var. lycopersicum fresh Fla.8924	34273	7688	897	15343	1802	359	4530	1733	962	14292	2	3	108
Large-fruited SLLs	S. lycopersicum var. lycopersicum fresh LA3242	33467	7728	346	14466	1815	192	4279	1590	722	14646	1	0	76
Large-fruited SLLs	S. lycopersicum var. lycopersicum fresh EA00371	34208	7716	860	15340	1820	372	4561	1757	957	14179	6	4	128
Large-fruited SLLs	S. lycopersicum var. lycopersicum fresh LYC1410	33422	7713	348	14539	1817	197	4288	1583	749	14508	3	2	87

## Sheet: Table S4
Supplemental table S4. PAVs of the genes related to growth and development, and stress response
Traits	Gene name	Pfam ID	Description	Wild distant relatives	Blueberry-sized SPs	Cherry-sized SLCs	Large-fruited SLLs	Reference
Growth and development
fruit ripening	SlJMJ3	PF02928	C5HC2 zinc finger	0	1	0	0	Li Z ., et al., 2024
fruit shape	MAP65-1	PF03999	Microtubule associated protein (MAP65/ASE1 family)	0	0	1	0	Bao Z., et al., 2024
fruit shape	SlMAP70	PF07058	Microtubule-associated protein 70	0	0	0	1	Bao Z., et al., 2023
fruit shape	FAS	PF04690	YABBY protein	1	0	0	0	Huang Z., et al., 2013
fruit storability	SlCER1–1	PF12076	WAX2 C-terminal domain	1	0	0	0	Wu H., et al., 2022
fruit shelf life	SlARF	PF06507	Auxin response factor	1	0	0	0	Hu J., et al.,2023
Stress response
disease resistance	HSP90	PF00183	Hsp90 protein	1	0	0	0	Lubkowska A., et al., 2021
disease resistance	PR	PF00407	Pathogenesis-related protein Bet v 1 family	1	0	0	0	Wen J., et al., 1997
disease resistance	Sar8.2	PF03058	Sar8.2 family	0	0	0	1	Alexander D., et al., 1992
salt stress	WIP	PF12609	Wound-induced protein	1	0	0	0	Zhou Y., et al., 2022
stress response	ALDH	PF00171	Aldehyde dehydrogenase family	1	0	0	0	Jimenez-Lopez J., et al., 2016
stress response	WES	PF03007	Wax ester synthase-like Acyl-CoA acyltransferase domain	1	0	0	0	Tomiyama T., et al., 2017; Lewandowska M., et al., 2020
Note: '1' represents present and '0' represents absent.

## Sheet: Table S5
Supplemental table S5. Statistics of LRR-RLK genes of different subfamilies in tomato accessions
LRR-RLK subfamily	LRR-I	LRR-II	LRR-III	LRR-IV	LRR-V	LRR-VI-1	LRR-VI-2	LRR-VII	LRR-VIII-1	LRR-VIII-2	LRR-IX	LRR-Xa	LRR-Xb	LRR-XI	LRR-XII	LRR-XIIIa	LRR-XIIIb	LRR-XIV	LRR-XV	LRR-XVI
Arabidopsis representatives	AT3G46340	AT4G30520	AT3G50230	AT5G51560	AT2G20850	AT1G14390	AT4G18640	AT3G56370	AT5G37450	AT3G14840	AT2G01820	AT1G27190	AT2G01950	AT4G26540	AT5G20480	AT2G35620	AT5G62230	AT2G16250	AT3G02130	/
GeneModel	AT3G46340.1	AT4G30520.1	AT3G50230.2	AT5G51560.1	AT2G20850.1	AT1G14390.1	AT4G18640.1	AT3G56370.1	AT5G37450.2	AT3G14840.2	AT2G01820.1	AT1G27190.1	AT2G01950.1	AT4G26540.1	AT5G20480.1	AT2G35620.1	AT5G62230.1	AT2G16250.1	AT3G02130.1	/
A. trichopoda	7	6	18	1	4	0	1	2	5	3	3	1	7	4	12	3	9	0	5	17
S. tuberosum	2	11	36	6	9	6	2	4	4	2	10	5	8	21	62	1	3	3	10	27
V. vinifera	12	8	29	2	6	5	3	3	4	14	6	2	9	11	34	1	2	38	4	29
S. lycopersicoides LA2951	3	10	29	12	5	6	14	3	5	9	7	14	5	39	39	2	2	2	7	5
S. habrochaites LA1777	3	13	15	9	6	6	3	4	5	7	6	7	7	18	32	1	3	2	8	42
S. habrochaites LA0407	4	13	26	4	8	6	17	5	7	6	5	4	8	31	21	2	3	2	11	15
S. pennellii LA0716	5	12	17	3	9	6	5	4	6	8	5	6	8	12	35	2	3	2	11	51
S. pennellii LA716a	4	12	17	3	9	6	5	4	8	8	8	5	8	42	9	2	2	2	9	56
S. chilense LA1969	6	14	26	19	11	7	6	4	4	7	5	5	8	16	37	2	3	2	10	42
S. peruvianum LA0446	3	12	19	5	9	6	9	7	6	7	5	4	8	25	36	2	7	3	12	29
S. corneliomulleri LA1331	4	13	33	8	10	6	6	4	4	8	5	4	3	38	39	2	3	2	10	16
S. neorickii LA2133	4	13	36	3	9	6	5	4	7	10	8	4	8	37	36	2	7	2	4	9
S. neorickii LA0247	3	12	17	6	9	6	20	4	6	7	6	4	8	20	40	2	3	2	15	30
S. chmielewskii LA1028	3	13	17	3	10	6	4	5	6	8	6	6	8	12	39	2	3	2	4	62
S. galapagense LA0436	4	14	36	3	8	6	4	5	7	8	5	4	5	41	43	2	6	2	8	3
S. galapagense LA0317	4	13	26	3	8	6	5	3	8	8	1	3	8	38	33	2	3	2	4	32
S. pimpinellifolium BGV006775	2	11	26	8	9	6	8	5	8	14	5	3	8	38	39	2	3	2	4	19
S. pimpinellifolium LA0400	4	13	26	7	9	5	8	5	5	10	5	3	8	37	40	2	2	2	11	12
S. pimpinellifolium LA1242	4	13	16	15	9	5	5	5	4	10	5	3	5	46	40	2	6	2	15	8
S. pimpinellifolium LA1269	6	12	26	12	9	6	4	5	3	8	5	3	8	32	31	2	3	2	14	15
S. pimpinellifolium LA2093	3	13	38	14	10	5	5	5	2	6	2	3	8	12	37	2	3	2	4	39
S. pimpinellifolium LA2181	5	13	31	5	9	4	7	4	1	7	5	3	9	39	35	2	8	2	3	16
S. pimpinellifolium LA2187	4	12	36	7	9	6	9	5	8	8	6	3	10	23	38	2	3	2	4	23
S. pimpinellifolium LA2656	4	12	26	12	9	6	9	5	8	9	5	8	9	20	38	2	3	2	2	33
S. pimpinellifolium PAS014479	7	11	37	8	8	5	9	5	4	9	5	3	8	15	36	2	3	2	3	31
S. pimpinellifolium Wva 700	4	11	36	3	9	6	9	5	4	9	8	4	5	44	37	2	3	2	4	13
S. pimpinellifolium LA1547	4	12	26	3	10	6	8	11	7	7	10	3	5	5	42	2	7	2	4	43
S. lycopersicum var. cerasiforme LA0292	2	13	26	9	9	4	8	5	6	9	5	3	6	29	34	2	3	2	4	33
S. lycopersicum var. cerasiforme LA1228	4	12	26	14	9	6	5	5	8	9	6	3	8	34	37	2	3	2	10	15
S. lycopersicum var. cerasiforme LA1286	2	13	26	3	10	11	8	5	6	8	5	3	7	28	37	1	3	2	4	27
S. lycopersicum var. cerasiforme LA1456	4	12	17	6	9	5	4	5	4	10	5	7	8	20	35	2	3	2	4	50
S. lycopersicum var. cerasiforme Cerise du sud ouest N 2	4	11	37	13	9	6	5	5	8	8	5	4	8	20	36	2	8	2	4	24
S. lycopersicum var. cerasiforme Cerise Gold	4	12	26	4	9	5	8	13	8	8	6	3	8	20	39	2	3	2	4	37
S. lycopersicum var. cerasiforme Peacevine Cherry	4	13	22	8	9	19	7	5	6	9	5	3	10	34	35	2	3	2	13	5
S. lycopersicum var. cerasiforme Sugar Lump	4	12	29	6	14	6	16	5	8	9	6	3	8	35	35	1	3	2	3	9
S. lycopersicum var. cerasiforme LA1464	4	12	28	6	9	6	17	5	4	9	6	3	5	32	41	2	6	2	15	5
S. lycopersicum var. cerasiforme BGV006865	4	11	43	9	8	7	8	4	7	8	5	2	9	32	33	2	3	2	4	7
S. lycopersicum var. cerasiforme BGV007931	4	11	25	3	9	6	5	4	5	11	5	5	3	25	35	1	13	2	9	31
S. lycopersicum var. cerasiforme BGV007989	4	12	36	7	9	6	5	5	8	9	5	3	8	36	38	1	3	2	11	12
S. lycopersicum vintage Brandywine	4	12	33	5	9	6	5	4	4	8	5	7	9	37	40	1	3	6	6	19
S. lycopersicum vintage LA0118	2	13	17	7	9	22	5	4	6	8	5	3	5	41	33	2	3	2	4	20
S. lycopersicum vintage PI169588	4	11	34	3	11	6	5	5	2	13	0	3	3	27	34	2	3	6	4	37
S. lycopersicum vintage PI303721	5	13	30	3	10	6	3	8	4	9	5	8	8	35	32	1	3	4	7	17
S. lycopersicum MicroTom	4	13	26	9	9	6	8	5	9	9	5	4	15	31	24	2	3	2	3	25
S. lycopersicum LA0404	4	13	26	11	9	6	9	8	4	9	5	9	3	37	37	2	6	2	4	18
S. lycopersicum LA1706	2	13	17	8	9	5	5	8	5	10	5	3	8	29	32	2	8	2	4	35
S. lycopersicum LA2009	4	13	27	13	9	5	4	5	7	7	5	3	8	29	34	2	3	2	4	26
S. lycopersicum LA2706	2	12	17	27	9	4	8	5	5	9	5	3	10	29	34	2	6	2	4	17
S. lycopersicum LA2838A	4	16	26	13	9	6	4	5	5	9	5	4	5	33	34	2	3	2	10	18
S. lycopersicum LA3475 M82	8	13	3	3	16	10	9	21	2	9	2	15	7	2	33	2	3	2	2	50
S. lycopersicum LA3840	4	12	26	3	9	6	5	5	8	8	5	4	8	46	36	2	3	2	10	16
S. lycopersicum LA4345 Heinz1706	8	11	22	9	9	6	5	4	2	9	8	8	7	7	9	2	6	2	5	66
S. lycopersicum LA4347	4	7	37	3	9	6	5	5	8	9	6	3	8	46	36	1	3	2	4	17
S. lycopersicum EA03083	4	13	27	3	8	4	8	10	6	8	5	3	5	29	32	2	3	2	4	32
S. lycopersicum Scatolone di bolsena	4	12	25	7	9	5	8	5	8	9	5	3	5	26	39	2	2	2	3	37
S. lycopersicum yoku improvement	4	12	35	3	9	5	5	5	8	9	5	6	8	37	46	2	3	2	4	16
S. lycopersicum TS331	8	13	26	7	10	5	7	5	1	8	5	2	5	38	38	4	3	2	2	25
S. lycopersicum Yellow Pear	3	13	26	14	9	6	8	4	6	10	5	3	3	12	30	13	20	3	4	17
S. lycopersicum PI203232	2	13	29	8	9	6	5	5	6	8	6	9	8	31	33	2	8	2	4	18
S. lycopersicum EA01020	1	13	36	3	8	7	15	4	8	9	6	5	3	5	35	1	3	2	12	38
S. lycopersicum fresh EA00371	3	12	26	3	9	6	7	5	8	8	5	3	8	41	39	2	3	2	10	17
S. lycopersicum fresh Fla.8924	4	12	38	9	9	6	8	5	8	9	5	3	8	32	37	2	3	2	4	15
S. lycopersicum fresh LA3242	4	12	29	11	9	6	4	5	5	11	5	7	8	35	32	2	3	2	4	17
S. lycopersicum fresh LYC1410	3	13	26	5	9	6	5	5	4	10	5	4	8	15	33	2	3	2	2	49

## Sheet: Table S6
Supplemental table S6. The rapidly evolving genes with the entire tomato genomes serving as the foreground
GeneID	Arabidopsis representatives	Description	Traits
Sgal07g001380.1	AT5G14850.1	Alg9-like mannosyltransferase family	vegetative and reproductive development
Sgal12g006510.1	AT5G14760.1	AO | L-aspartate oxidase	plant growth, development, and biotic stresses
Sgal05g002920.1	AT2G04660.1	APC2 | anaphase-promoting complex/cyclosome 2	Plant Growth
Sgal11g008800.1	AT3G42960.1	ATA1, ASD, TA1 | TAPETUM 1	plant growth and development
Sgal11g018880.1	AT2G28260.1	ATCNGC15, CNGC15 | cyclic nucleotide-gated channel 15	plant growth and development
Sgal07g023170.1	AT1G53720.1	ATCYP59, CYP59 | cyclophilin 59	plant growth and development
Sgal02g031720.1	AT5G40660.1	ATP12 protein-related	plant stress responses
Sgal09g002070.1	AT2G36910.1	ATPGP1, PGP1, ABCB1 | ATP binding cassette subfamily B1	plant growth and development
Sgal01g032100.2	AT1G10790.1	BEST Arabidopsis thaliana protein match is: hydroxyproline-rich glycoprotein family protein (TAIR:AT3G56590.2); Has 78 Blast hits to 78 proteins in 11 species: Archae - 0; Bacteria - 0; Metazoa - 0; Fungi - 0; Plants - 78; Viruses - 0; Other Eukaryotes - 0 (source: NCBI BLink).	growth and development
Sgal05g011060.1	AT2G20020.1	CAF1, ATCAF1 | RNA-binding CRS1 / YhbY (CRM) domain-containing protein	growth and development
Sgal09g003980.1	AT5G06130.2	chaperone protein dnaJ-related	growth and development
Sgal12g016780.1	AT4G23760.1	Cox19-like CHCH family protein	growth and development
Sgal11g016710.1	AT2G28190.1	CSD2, CZSOD2 | copper/zinc superoxide dismutase 2	stress (hight light, Cu2+ and methyl viologen) tolerance
Sgal05g022760.1	AT5G04270.1	DHHC-type zinc finger family protein	growth and development
Sgal07g021240.1	AT5G54880.1	DTW domain-containing protein	plant growth and development
Sgal06g024290.1	AT2G38090.1	Duplicated homeodomain-like superfamily protein	growth and development
Sgal01g025050.1	AT3G61780.1	emb1703 | embryo defective 1703	growth and development
Sgal01g026160.1	AT3G04650.1	FAD/NAD(P)-binding oxidoreductase family protein	alkaline stresses
Sgal01g032090.1	AT1G10780.1	F-box/RNI-like superfamily protein	plant growth and development
Sgal12g018220.1	AT5G63910.1	FCLY | farnesylcysteine lyase	growth and development
Sgal04g013590.1	AT4G39710.1	FKBP16-2 | FK506-binding protein 16-2	plant growth, development, and abiotic stress responses
Sgal02g028830.1	AT4G36980.1	FUNCTIONS IN: molecular_function unknown; INVOLVED IN: biological_process unknown; EXPRESSED IN: 23 plant structures; EXPRESSED DURING: 13 growth stages; CONTAINS InterPro DOMAIN/s: Splicing factor, suppressor of white apricot (InterPro:IPR019147); Has 7672 Blast hits to 5479 proteins in 321 species: Archae - 0; Bacteria - 89; Metazoa - 5155; Fungi - 712; Plants - 341; Viruses - 39; Other Eukaryo…	development, signal transduction, and stress response
Sgal01g002800.1	AT3G11920.1	glutaredoxin-related	abiotic stress response
Sgal05g009550.1	AT1G67340.1	HCP-like superfamily protein with MYND-type zinc finger	growth and development
Sgal04g023780.2	AT1G19870.1	iqd32 | IQ-domain 32	plant defense
Sgal05g004990.1	AT1G13270.1	MAP1C, MAP1B | methionine aminopeptidase 1B	stress
Sgal01g032060.1	AT1G60870.1	MEE9 | maternal effect embryo arrest 9	growth and development
Sgal05g021310.1	AT5G48160.1	OBE2 | Protein of unknown function (DUF1423)	growth and development
Sgal07g021340.1	AT1G50670.1	OTU-like cysteine protease family protein	abiotic stress response
Sgal01g016700.1	AT5G19150.1	pfkB-like carbohydrate kinase family protein	growth and development
Sgal04g000630.1	AT1G33290.1	P-loop containing nucleoside triphosphate hydrolases superfamily protein	growth and development
Sgal09g008450.2	AT4G12790.1	P-loop containing nucleoside triphosphate hydrolases superfamily protein	growth and development
Sgal04g006760.1	AT3G10310.1	P-loop nucleoside triphosphate hydrolases superfamily protein with CH (Calponin Homology) domain	growth and development
Sgal09g022670.1	AT5G26570.1	PWD, OK1, ATGWD3 | catalytics;carbohydrate kinases;phosphoglucan, water dikinases	growth and development
Sgal07g022240.1	AT1G55880.1	Pyridoxal-5'-phosphate-dependent enzyme family protein	abiotic stress response
Sgal02g016140.1	AT2G33800.1	Ribosomal protein S5 family protein	photosynthesis, plant development, and cold stress
Sgal04g024210.1	AT1G20110.1	RING/FYVE/PHD zinc finger superfamily protein	growth and development
Sgal03g026670.1	AT1G16180.1	Serinc-domain containing serine and sphingolipid biosynthesis protein	transmebrane transportation
Sgal11g005120.1	AT5G37690.1	SGNH hydrolase-type esterase superfamily protein	signal transduction
Sgal04g024130.1	AT4G24190.1	SHD, HSP90.7, AtHsp90.7, AtHsp90-7 | Chaperone protein htpG family protein	signal transduction
Sgal04g017940.1	AT5G65140.1	TPPJ | Haloacid dehalogenase-like hydrolase (HAD) superfamily protein	Enhances Phosphate Accumulation
Sgal01g022370.1	AT4G00090.1	Transducin/WD40 repeat-like superfamily protein	signal transduction
Sgal07g010380.1	AT1G77550.1	tubulin-tyrosine ligases;tubulin-tyrosine ligases	abiotic stress response
Sgal12g020680.3	AT4G31600.1	UDP-N-acetylglucosamine (UAA) transporter family	growth and development
Sgal10g017720.1	AT3G03690.1	UNE7 | Core-2/I-branching beta-1,6-N-acetylglucosaminyltransferase family protein	abiotic stress response
Sgal07g012380.1	AT2G04235.1	unknown protein; FUNCTIONS IN: molecular_function unknown; INVOLVED IN: biological_process unknown; LOCATED IN: cellular_component unknown; EXPRESSED IN: cultured cell; Has 713 Blast hits to 345 proteins in 122 species: Archae - 2; Bacteria - 262; Metazoa - 138; Fungi - 55; Plants - 39; Viruses - 0; Other Eukaryotes - 217 (source: NCBI BLink).	other
Sgal05g007370.1	AT1G13990.1	unknown protein; FUNCTIONS IN: molecular_function unknown; INVOLVED IN: biological_process unknown; LOCATED IN: chloroplast; EXPRESSED IN: 23 plant structures; EXPRESSED DURING: 13 growth stages; CONTAINS InterPro DOMAIN/s: Protein of unknown function DUF3110 (InterPro:IPR021503); Has 25 Blast hits to 25 proteins in 8 species: Archae - 0; Bacteria - 0; Metazoa - 0; Fungi - 0; Plants - 25; Viruses…	disease resistance
Sgal08g022610.1	AT4G24090.1	unknown protein; FUNCTIONS IN: molecular_function unknown; INVOLVED IN: biological_process unknown; LOCATED IN: chloroplast; EXPRESSED IN: 23 plant structures; EXPRESSED DURING: 13 growth stages; Has 144 Blast hits to 142 proteins in 73 species: Archae - 3; Bacteria - 62; Metazoa - 7; Fungi - 13; Plants - 44; Viruses - 0; Other Eukaryotes - 15 (source: NCBI BLink).	abiotic stress response
Sgal08g012300.1	AT2G25605.1	unknown protein; FUNCTIONS IN: molecular_function unknown; INVOLVED IN: biological_process unknown; LOCATED IN: chloroplast; Has 75 Blast hits to 75 proteins in 20 species: Archae - 2; Bacteria - 4; Metazoa - 0; Fungi - 0; Plants - 36; Viruses - 0; Other Eukaryotes - 33 (source: NCBI BLink).	other
Sgal01g032460.1	AT1G68150.1	WRKY9, ATWRKY9 | WRKY DNA-binding protein 9	plant growth and development
Sgal10g016150.1	AT1G08680.1	ZIGA4, AGD14 | ARF GAP-like zinc finger-containing protein ZIGA4	plant growth and development
Sgal11g005470.1	AT3G52640.1	Zn-dependent exopeptidases superfamily protein	plant growth and development, disease resistance

## Sheet: Table S7
Supplemental table S7. The rapidly evolving genes with blueberry-sized SPs, cherry-sized SLCs, large-fruited SLLs and one wild tomato, S. galapagense, serving as the foreground
GeneID	Arabidopsis representatives	Description	Traits
Sgal05g023540.1	AT2G13610.1	ABC-2 type transporter family protein	plant growth and development
Sgal02g022660.1	AT4G36250.1	ALDH3F1 | aldehyde dehydrogenase 3F1	plant growth and development
Sgal03g031610.1	AT3G14360.1	alpha/beta-Hydrolases superfamily protein	signal transduction
Sgal07g010920.1	AT2G03140.2	alpha/beta-Hydrolases superfamily protein	signal transduction
Sgal11g002020.1	AT2G38710.1	AMMECR1 family	biotic stress response
Sgal11g007620.1	AT1G77850.1	ARF17 | auxin response factor 17	plant growth and development
Sgal07g013610.1	AT2G05810.1	ARM repeat superfamily protein	signal transduction
Sgal04g022340.1	AT1G47510.1	AT5PTASE11, 5PTASE11 | inositol polyphosphate 5-phosphatase 11	abiotic stress response
Sgal11g018880.1	AT2G28260.1	ATCNGC15, CNGC15 | cyclic nucleotide-gated channel 15	plant growth and development
Sgal07g022650.1	AT3G44730.1	ATKP1, KP1 | kinesin-like protein 1	plant growth and development
Sgal10g019470.1	AT5G04200.1	AtMC9, MC9 | metacaspase 9	plant growth and development
Sgal01g025030.1	AT2G46500.1	ATPI4K GAMMA 4, UBDK GAMMA 4, PI4K GAMMA 4 | phosphoinositide 4-kinase gamma 4	abiotic stress response
Sgal11g018580.1	AT2G28470.1	BGAL8 | beta-galactosidase 8	biotic stress response
Sgal11g007080.1	AT1G44790.1	ChaC-like family protein	biotic stress response
Sgal12g022990.1	AT2G47430.1	CKI1 | Signal transduction histidine kinase	signal transduction
Sgal01g039080.1	AT4G34960.1	Cyclophilin-like peptidyl-prolyl cis-trans isomerase family protein	abiotic stress response
Sgal08g010160.1	AT2G26170.1	CYP711A1, MAX1 | cytochrome P450, family 711, subfamily A, polypeptide 1	plant growth and development
Sgal07g021240.1	AT5G54880.1	DTW domain-containing protein	plant growth and development
Sgal01g025230.2	AT4G00900.1	ECA2, ATECA2 | ER-type Ca2+-ATPase 2	plant growth and development
Sgal07g006390.1	AT4G29060.1	emb2726 | elongation factor Ts family protein	plant growth and development
Sgal01g032090.1	AT1G10780.1	F-box/RNI-like superfamily protein	plant growth and development
Sgal04g013590.1	AT4G39710.1	FKBP16-2 | FK506-binding protein 16-2	plant growth, development, and abiotic stress responses
Sgal02g028830.1	AT4G36980.2	FUNCTIONS IN: molecular_function unknown; INVOLVED IN: biological_process unknown; EXPRESSED IN: 23 plant structures; EXPRESSED DURING: 13 growth stages; CONTAINS InterPro DOMAIN/s: Splicing factor, suppressor of white apricot (InterPro:IPR019147); Has 5391 Blast hits to 4388 proteins in 280 species: Archae - 1; Bacteria - 114; Metazoa - 3014; Fungi - 666; Plants - 308; Viruses - 14; Other Eukary…	other
Sgal10g005330.1	AT2G46000.1	FUNCTIONS IN: molecular_function unknown; INVOLVED IN: biological_process unknown; LOCATED IN: endomembrane system; EXPRESSED IN: 24 plant structures; EXPRESSED DURING: 15 growth stages; CONTAINS InterPro DOMAIN/s: Mesoderm development candidate 2 (InterPro:IPR019330); Has 31 Blast hits to 31 proteins in 13 species: Archae - 0; Bacteria - 0; Metazoa - 5; Fungi - 0; Plants - 26; Viruses - 0; Other…	biotic stress response
Sgal06g007430.2	AT5G13840.1	FZR3 | FIZZY-related 3	biotic stress response
Sgal06g023960.1	AT2G29380.1	HAI3 | highly ABA-induced PP2C gene 3	abiotic stress response
Sgal06g026400.1	AT4G19540.1	INDL | IND1(iron-sulfur protein required for NADH dehydrogenase)-like	plant growth and development
Sgal08g017130.1	AT5G10710.2	INVOLVED IN: chromosome segregation, cell division; LOCATED IN: chromosome, centromeric region, nucleus; EXPRESSED IN: 23 plant structures; EXPRESSED DURING: 13 growth stages; CONTAINS InterPro DOMAIN/s: Centromere protein Cenp-O (InterPro:IPR018464); Has 43 Blast hits to 43 proteins in 15 species: Archae - 0; Bacteria - 0; Metazoa - 11; Fungi - 0; Plants - 31; Viruses - 0; Other Eukaryotes - 1 (…	biotic stress response
Sgal01g004160.2	AT3G03420.1	Ku70-binding family protein	DNA double-strand break repair
Sgal02g010310.1	AT5G40610.1	NAD-dependent glycerol-3-phosphate dehydrogenase family protein	abiotic stress response
Sgal01g018350.1	AT2G44260.1	Plant protein of unknown function (DUF946)	plant growth and development
Sgal09g008450.2	AT4G12790.1	P-loop containing nucleoside triphosphate hydrolases superfamily protein	plant growth and development
Sgal09g014540.1	AT1G03030.1	P-loop containing nucleoside triphosphate hydrolases superfamily protein	plant growth and development
Sgal03g026690.1	AT1G79640.2	Protein kinase superfamily protein	stress resistance
Sgal03g002300.1	AT5G53140.1	Protein phosphatase 2C family protein	stress
Sgal05g002770.1	AT5G26600.2	Pyridoxal phosphate (PLP)-dependent transferases superfamily protein	plant growth and development
Sgal03g026670.1	AT1G16180.1	Serinc-domain containing serine and sphingolipid biosynthesis protein	transmebrane transportation
Sgal04g024130.1	AT4G24190.1	SHD, HSP90.7, AtHsp90.7, AtHsp90-7 | Chaperone protein htpG family protein	signal transduction
Sgal12g006200.1	AT1G73140.1	TBL31 | Plant protein of unknown function (DUF828)	plant growth and development
Sgal04g017940.1	AT5G65140.1	TPPJ | Haloacid dehalogenase-like hydrolase (HAD) superfamily protein	Enhances Phosphate Accumulation
Sgal11g020090.1	AT5G20930.1	TSL | Protein kinase superfamily protein	plant growth and development
Sgal07g010380.1	AT1G77550.1	tubulin-tyrosine ligases;tubulin-tyrosine ligases	abiotic stress response
Sgal10g017350.1	AT2G39120.1	Ubiquitin carboxyl-terminal hydrolase family protein	signal transduction
Sgal11g004110.1	AT2G47840.1	Uncharacterised conserved protein ycf60	plant growth and development
Sgal05g007370.1	AT1G13990.1	unknown protein; FUNCTIONS IN: molecular_function unknown; INVOLVED IN: biological_process unknown; LOCATED IN: chloroplast; EXPRESSED IN: 23 plant structures; EXPRESSED DURING: 13 growth stages; CONTAINS InterPro DOMAIN/s: Protein of unknown function DUF3110 (InterPro:IPR021503); Has 25 Blast hits to 25 proteins in 8 species: Archae - 0; Bacteria - 0; Metazoa - 0; Fungi - 0; Plants - 25; Viruses…	other
Sgal06g003370.1	AT2G47115.1	unknown protein; FUNCTIONS IN: molecular_function unknown; INVOLVED IN: biological_process unknown; LOCATED IN: endomembrane system; BEST Arabidopsis thaliana protein match is: unknown protein (TAIR:AT1G10660.1); Has 35333 Blast hits to 34131 proteins in 2444 species: Archae - 798; Bacteria - 22429; Metazoa - 974; Fungi - 991; Plants - 531; Viruses - 0; Other Eukaryotes - 9610 (source: NCBI BLink…	signal transduction
Sgal02g010120.1	AT3G27930.1	unknown protein; FUNCTIONS IN: molecular_function unknown; INVOLVED IN: N-terminal protein myristoylation; LOCATED IN: cellular_component unknown; EXPRESSED IN: 23 plant structures; EXPRESSED DURING: 14 growth stages; Has 35 Blast hits to 35 proteins in 12 species: Archae - 0; Bacteria - 0; Metazoa - 0; Fungi - 0; Plants - 35; Viruses - 0; Other Eukaryotes - 0 (source: NCBI BLink).	signal transduction
Sgal07g018160.1	AT2G38020.1	VCL1, MAN, EMB258 | vacuoleless1 (VCL1)	plant growth and development
Sgal01g032460.1	AT1G68150.1	WRKY9, ATWRKY9 | WRKY DNA-binding protein 9	plant growth and development
Sgal10g016150.1	AT1G08680.1	ZIGA4, AGD14 | ARF GAP-like zinc finger-containing protein ZIGA4	plant growth and development
Sgal11g005470.1	AT3G52640.1	Zn-dependent exopeptidases superfamily protein	plant growth and development, disease resistance

## Sheet: Table S8
Supplemental table S8. The positively selected genes in tomato clade with the entire tomato genomes serving as the foreground
GeneID	Arabidopsis representatives	Description	Traits
Sgal03g021740.1	AT5G63050.1	EMB2759 | embryo defective 2759	disease resistance
Sgal11g007300.1	AT4G08250.1	GRAS family transcription factor	plants growth, development, and multiple stresses

## Sheet: Table S9
Supplemental table S9. The positively selected genes with tomato distant relatives and outgroup representatives serving as the foreground
GeneID	Arabidopsis representatives	Description	Traits
Slyd02g000850.2	AT3G07930.3	DNA glycosylase superfamily protein	seed development and germination, fruit ripening, and plant responses to a variety of biotic and abiotic environmental stimuli
Slyd10g017950.1	AT1G08700.1	PS1 | Presenilin-1	abiotic stress
Slyd01g004060.1	AT3G03420.1	Ku70-binding family protein	DNA double-strand break repair
Slyd12g012700.3	AT3G16290.1	EMB2083 | AAA-type ATPase family protein	signal translocation
Slyd08g017740.1	AT4G12230.1	alpha/beta-Hydrolases superfamily protein	signal translocation
Slyd07g013950.1	AT1G03530.1	ATNAF1, NAF1 | nuclear assembly factor 1	other
Slyd09g011390.1	AT1G04150.1	C2 calcium/lipid-binding plant phosphoribosyltransferase family protein	abiotic stress

## Sheet: Table S10
Supplemental table S10. Gene list of FAS genes in tomato accessions
Species	Gene model	Pfam ID	Description
Solanum lycopersicoides LA2951	Slyd01g004750.1	PF04690	YABBY protein
Solanum lycopersicoides LA2951	Slyd01g018760.1	PF04690	YABBY protein
Solanum lycopersicoides LA2951	Slyd05g000230.1	PF04690	YABBY protein
Solanum lycopersicoides LA2951	Slyd05g000390.1	PF04690	YABBY protein
Solanum lycopersicoides LA2951	Slyd05g005770.1	PF04690	YABBY protein
Solanum lycopersicoides LA2951	Slyd06g021220.1	PF04690	YABBY protein
Solanum lycopersicoides LA2951	Slyd07g003070.1	PF04690	YABBY protein
Solanum lycopersicoides LA2951	Slyd08g017260.1	PF04690	YABBY protein
Solanum lycopersicoides LA2951	Slyd08g017330.1	PF04690	YABBY protein
Solanum lycopersicoides LA2951	Slyd11g019810.1	PF04690	YABBY protein
Solanum lycopersicoides LA2951	Slyd12g003850.1	PF04690	YABBY protein
Solanum lycopersicoides LA2951	Slydxxg002500.1	PF04690	YABBY protein
Solanum habrochaites LA1777	Shab01g004640.1	PF04690	YABBY protein
Solanum habrochaites LA1777	Shab01g017890.1	PF04690	YABBY protein
Solanum habrochaites LA1777	Shab05g000240.1	PF04690	YABBY protein
Solanum habrochaites LA1777	Shab05g005790.1	PF04690	YABBY protein
Solanum habrochaites LA1777	Shab06g020080.1	PF04690	YABBY protein
Solanum habrochaites LA1777	Shab07g003180.1	PF04690	YABBY protein
Solanum habrochaites LA1777	Shab08g017890.1	PF04690	YABBY protein
Solanum habrochaites LA1777	Shab11g017590.1	PF04690	YABBY protein
Solanum habrochaites LA1777	Shab12g003510.1	PF04690	YABBY protein
Solanum habrochaites LA0407	GWHPBJTH030537	PF04690	YABBY protein
Solanum habrochaites LA0407	GWHPBJTH020838	PF04690	YABBY protein
Solanum habrochaites LA0407	GWHPBJTH000464	PF04690	YABBY protein
Solanum habrochaites LA0407	GWHPBJTH026342	PF04690	YABBY protein
Solanum habrochaites LA0407	GWHPBJTH009363	PF04690	YABBY protein
Solanum habrochaites LA0407	GWHPBJTH033789	PF04690	YABBY protein
Solanum habrochaites LA0407	GWHPBJTH002448	PF04690	YABBY protein
Solanum pennellii LA0716	Spen01g007250.1	PF04690	YABBY protein
Solanum pennellii LA0716	Spen01g034950.1	PF04690	YABBY protein
Solanum pennellii LA0716	Spen05g150730.1	PF04690	YABBY protein
Solanum pennellii LA0716	Spen05g156870.1	PF04690	YABBY protein
Solanum pennellii LA0716	Spen06g204570.1	PF04690	YABBY protein
Solanum pennellii LA0716	Spen07g213560.1	PF04690	YABBY protein
Solanum pennellii LA0716	Spen08g259100.1	PF04690	YABBY protein
Solanum pennellii LA0716	Spen11g343680.1	PF04690	YABBY protein
Solanum pennellii LA0716	Spen12g349050.1	PF04690	YABBY protein
Solanum pennellii LA716a	Sopen01g005850.1	PF04690	YABBY protein
Solanum pennellii LA716a	Sopen01g036740.1	PF04690	YABBY protein
Solanum pennellii LA716a	Sopen05g001250.1	PF04690	YABBY protein
Solanum pennellii LA716a	Sopen05g006840.1	PF04690	YABBY protein
Solanum pennellii LA716a	Sopen06g030320.1	PF04690	YABBY protein
Solanum pennellii LA716a	Sopen07g004060.1	PF04690	YABBY protein
Solanum pennellii LA716a	Sopen08g027560.1	PF04690	YABBY protein
Solanum pennellii LA716a	Sopen11g029480.2	PF04690	YABBY protein
Solanum pennellii LA716a	Sopen12g004560.1	PF04690	YABBY protein
Solanum chilense LA1969	Schi01g005090.1	PF04690	YABBY protein
Solanum chilense LA1969	Schi01g020590.1	PF04690	YABBY protein
Solanum chilense LA1969	Schi05g000250.1	PF04690	YABBY protein
Solanum chilense LA1969	Schi05g006680.1	PF04690	YABBY protein
Solanum chilense LA1969	Schi06g019210.1	PF04690	YABBY protein
Solanum chilense LA1969	Schi07g003290.1	PF04690	YABBY protein
Solanum chilense LA1969	Schi08g018430.1	PF04690	YABBY protein
Solanum chilense LA1969	Schi08g018460.1	PF04690	YABBY protein
Solanum chilense LA1969	Schi11g018840.1	PF04690	YABBY protein
Solanum chilense LA1969	Schi12g003770.1	PF04690	YABBY protein
Solanum corneliomulleri LA1331	Scor01g004650.1	PF04690	YABBY protein
Solanum corneliomulleri LA1331	Scor01g019980.1	PF04690	YABBY protein
Solanum corneliomulleri LA1331	Scor05g000250.1	PF04690	YABBY protein
Solanum corneliomulleri LA1331	Scor05g005890.1	PF04690	YABBY protein
Solanum corneliomulleri LA1331	Scor06g020470.1	PF04690	YABBY protein
Solanum corneliomulleri LA1331	Scor07g001370.1	PF04690	YABBY protein
Solanum corneliomulleri LA1331	Scor08g016930.1	PF04690	YABBY protein
Solanum corneliomulleri LA1331	Scor11g018870.1	PF04690	YABBY protein
Solanum corneliomulleri LA1331	Scor12g003590.1	PF04690	YABBY protein
Solanum peruvianum LA0446	Sper01g005070.1	PF04690	YABBY protein
Solanum peruvianum LA0446	Sper01g020920.1	PF04690	YABBY protein
Solanum peruvianum LA0446	Sper05g000250.1	PF04690	YABBY protein
Solanum peruvianum LA0446	Sper05g005920.1	PF04690	YABBY protein
Solanum peruvianum LA0446	Sper06g020700.1	PF04690	YABBY protein
Solanum peruvianum LA0446	Sper07g003200.1	PF04690	YABBY protein
Solanum peruvianum LA0446	Sper08g017320.2	PF04690	YABBY protein
Solanum peruvianum LA0446	Sper11g020820.1	PF04690	YABBY protein
Solanum peruvianum LA0446	Sper12g003630.1	PF04690	YABBY protein
Solanum neorickii LA0247	Sneo01g003640.1	PF04690	YABBY protein
Solanum neorickii LA0247	Sneo01g020700.1	PF04690	YABBY protein
Solanum neorickii LA0247	Sneo05g000250.1	PF04690	YABBY protein
Solanum neorickii LA0247	Sneo05g005530.1	PF04690	YABBY protein
Solanum neorickii LA0247	Sneo06g021280.1	PF04690	YABBY protein
Solanum neorickii LA0247	Sneo07g002670.1	PF04690	YABBY protein
Solanum neorickii LA0247	Sneo08g017050.1	PF04690	YABBY protein
Solanum neorickii LA0247	Sneo11g019680.1	PF04690	YABBY protein
Solanum neorickii LA0247	Sneo12g003220.1	PF04690	YABBY protein
Solanum neorickii LA2133	LA213301g005040.1	PF04690	YABBY protein
Solanum neorickii LA2133	LA213301g029550.1	PF04690	YABBY protein
Solanum neorickii LA2133	Sneo05g154580.1	PF04690	YABBY protein
Solanum neorickii LA2133	Sneo05g160650.1	PF04690	YABBY protein
Solanum neorickii LA2133	Sneo06g206310.1	PF04690	YABBY protein
Solanum neorickii LA2133	Sneo07g214650.1	PF04690	YABBY protein
Solanum neorickii LA2133	Sneo08g261390.1	PF04690	YABBY protein
Solanum neorickii LA2133	Sneo11g350110.1	PF04690	YABBY protein
Solanum neorickii LA2133	Sneo12g355400.1	PF04690	YABBY protein
Solanum chmielewskii LA1028	Schm01g003760.1	PF04690	YABBY protein
Solanum chmielewskii LA1028	Schm01g020700.1	PF04690	YABBY protein
Solanum chmielewskii LA1028	Schm05g000260.1	PF04690	YABBY protein
Solanum chmielewskii LA1028	Schm05g005770.1	PF04690	YABBY protein
Solanum chmielewskii LA1028	Schm06g020630.1	PF04690	YABBY protein
Solanum chmielewskii LA1028	Schm07g002720.1	PF04690	YABBY protein
Solanum chmielewskii LA1028	Schm08g016750.1	PF04690	YABBY protein
Solanum chmielewskii LA1028	Schm11g018800.1	PF04690	YABBY protein
Solanum chmielewskii LA1028	Schm12g003250.1	PF04690	YABBY protein
Solanum galapagense LA0436	Sgal01g004900.1	PF04690	YABBY protein
Solanum galapagense LA0436	Sgal01g022080.1	PF04690	YABBY protein
Solanum galapagense LA0436	Sgal05g000470.1	PF04690	YABBY protein
Solanum galapagense LA0436	Sgal05g006410.1	PF04690	YABBY protein
Solanum galapagense LA0436	Sgal06g021720.1	PF04690	YABBY protein
Solanum galapagense LA0436	Sgal07g003240.1	PF04690	YABBY protein
Solanum galapagense LA0436	Sgal08g018780.1	PF04690	YABBY protein
Solanum galapagense LA0436	Sgal11g020220.1	PF04690	YABBY protein
Solanum galapagense LA0436	Sgal12g003680.1	PF04690	YABBY protein
Solanum galapagense LA0317	GWHPBJTJ021343	PF04690	YABBY protein
Solanum galapagense LA0317	GWHPBJTJ020766	PF04690	YABBY protein
Solanum galapagense LA0317	GWHPBJTJ025345	PF04690	YABBY protein
Solanum galapagense LA0317	GWHPBJTJ009190	PF04690	YABBY protein
Solanum galapagense LA0317	GWHPBJTJ002300	PF04690	YABBY protein
Solanum pimpinellifolium BGV006775	Sopim_BGV006775_01T000518.1	PF04690	YABBY protein
Solanum pimpinellifolium BGV006775	Sopim_BGV006775_01T002486.1	PF04690	YABBY protein
Solanum pimpinellifolium BGV006775	Sopim_BGV006775_05T000024.1	PF04690	YABBY protein
Solanum pimpinellifolium BGV006775	Sopim_BGV006775_05T000679.1	PF04690	YABBY protein
Solanum pimpinellifolium BGV006775	Sopim_BGV006775_06T002293.1	PF04690	YABBY protein
Solanum pimpinellifolium BGV006775	Sopim_BGV006775_07T000342.1	PF04690	YABBY protein
Solanum pimpinellifolium BGV006775	Sopim_BGV006775_08T002057.1	PF04690	YABBY protein
Solanum pimpinellifolium BGV006775	Sopim_BGV006775_11T002163.1	PF04690	YABBY protein
Solanum pimpinellifolium BGV006775	Sopim_BGV006775_12T000364.1	PF04690	YABBY protein
Solanum pimpinellifolium LA0400	Sopim_TS265_01T000479.1	PF04690	YABBY protein
Solanum pimpinellifolium LA0400	Sopim_TS265_01T002938.1	PF04690	YABBY protein
Solanum pimpinellifolium LA0400	Sopim_TS265_05T000026.1	PF04690	YABBY protein
Solanum pimpinellifolium LA0400	Sopim_TS265_05T000640.1	PF04690	YABBY protein
Solanum pimpinellifolium LA0400	Sopim_TS265_06T002942.1	PF04690	YABBY protein
Solanum pimpinellifolium LA0400	Sopim_TS265_07T000329.1	PF04690	YABBY protein
Solanum pimpinellifolium LA0400	Sopim_TS265_08T002152.1	PF04690	YABBY protein
Solanum pimpinellifolium LA0400	Sopim_TS265_11T002513.1	PF04690	YABBY protein
Solanum pimpinellifolium LA0400	Sopim_TS265_12T000350.1	PF04690	YABBY protein
Solanum pimpinellifolium LA1242	Sopim_TS413_01T000494.1	PF04690	YABBY protein
Solanum pimpinellifolium LA1242	Sopim_TS413_01T002946.1	PF04690	YABBY protein
Solanum pimpinellifolium LA1242	Sopim_TS413_05T000027.1	PF04690	YABBY protein
Solanum pimpinellifolium LA1242	Sopim_TS413_05T000650.1	PF04690	YABBY protein
Solanum pimpinellifolium LA1242	Sopim_TS413_06T002546.1	PF04690	YABBY protein
Solanum pimpinellifolium LA1242	Sopim_TS413_07T000334.1	PF04690	YABBY protein
Solanum pimpinellifolium LA1242	Sopim_TS413_08T002118.1	PF04690	YABBY protein
Solanum pimpinellifolium LA1242	Sopim_TS413_11T002226.1	PF04690	YABBY protein
Solanum pimpinellifolium LA1242	Sopim_TS413_12T000358.1	PF04690	YABBY protein
Solanum pimpinellifolium LA1269	Sopim_PP_01T000477.1	PF04690	YABBY protein
Solanum pimpinellifolium LA1269	Sopim_PP_01T002615.1	PF04690	YABBY protein
Solanum pimpinellifolium LA1269	Sopim_PP_05T000027.1	PF04690	YABBY protein
Solanum pimpinellifolium LA1269	Sopim_PP_05T000606.1	PF04690	YABBY protein
Solanum pimpinellifolium LA1269	Sopim_PP_06T002218.1	PF04690	YABBY protein
Solanum pimpinellifolium LA1269	Sopim_PP_07T000327.1	PF04690	YABBY protein
Solanum pimpinellifolium LA1269	Sopim_PP_08T002021.1	PF04690	YABBY protein
Solanum pimpinellifolium LA1269	Sopim_PP_11T002201.1	PF04690	YABBY protein
Solanum pimpinellifolium LA1269	Sopim_PP_12T000347.1	PF04690	YABBY protein
Solanum pimpinellifolium LA1547	Spim01g004260.1	PF04690	YABBY protein
Solanum pimpinellifolium LA1547	Spim01g021000.1	PF04690	YABBY protein
Solanum pimpinellifolium LA1547	Spim05g000230.1	PF04690	YABBY protein
Solanum pimpinellifolium LA1547	Spim05g006020.1	PF04690	YABBY protein
Solanum pimpinellifolium LA1547	Spim06g020920.1	PF04690	YABBY protein
Solanum pimpinellifolium LA1547	Spim07g002960.1	PF04690	YABBY protein
Solanum pimpinellifolium LA1547	Spim08g017940.1	PF04690	YABBY protein
Solanum pimpinellifolium LA1547	Spim11g020340.1	PF04690	YABBY protein
Solanum pimpinellifolium LA1547	Spim12g003730.1	PF04690	YABBY protein
Solanum pimpinellifolium LA2093	Sopim_TS15_01T000485.1	PF04690	YABBY protein
Solanum pimpinellifolium LA2093	Sopim_TS15_01T003061.1	PF04690	YABBY protein
Solanum pimpinellifolium LA2093	Sopim_TS15_05T000024.1	PF04690	YABBY protein
Solanum pimpinellifolium LA2093	Sopim_TS15_05T000619.1	PF04690	YABBY protein
Solanum pimpinellifolium LA2093	Sopim_TS15_06T002326.1	PF04690	YABBY protein
Solanum pimpinellifolium LA2093	Sopim_TS15_07T000332.1	PF04690	YABBY protein
Solanum pimpinellifolium LA2093	Sopim_TS15_08T002111.1	PF04690	YABBY protein
Solanum pimpinellifolium LA2093	Sopim_TS15_11T002243.1	PF04690	YABBY protein
Solanum pimpinellifolium LA2093	Sopim_TS15_12T000341.1	PF04690	YABBY protein
Solanum pimpinellifolium LA2181	Sopim_TS156_01T000485.1	PF04690	YABBY protein
Solanum pimpinellifolium LA2181	Sopim_TS156_01T002766.1	PF04690	YABBY protein
Solanum pimpinellifolium LA2181	Sopim_TS156_05T000025.1	PF04690	YABBY protein
Solanum pimpinellifolium LA2181	Sopim_TS156_05T000652.1	PF04690	YABBY protein
Solanum pimpinellifolium LA2181	Sopim_TS156_06T002339.1	PF04690	YABBY protein
Solanum pimpinellifolium LA2181	Sopim_TS156_07T000343.1	PF04690	YABBY protein
Solanum pimpinellifolium LA2181	Sopim_TS156_08T002106.1	PF04690	YABBY protein
Solanum pimpinellifolium LA2181	Sopim_TS156_11T002348.1	PF04690	YABBY protein
Solanum pimpinellifolium LA2181	Sopim_TS156_12T000355.1	PF04690	YABBY protein
Solanum pimpinellifolium LA2187	Sopim_TS421_01T000487.1	PF04690	YABBY protein
Solanum pimpinellifolium LA2187	Sopim_TS421_01T002768.1	PF04690	YABBY protein
Solanum pimpinellifolium LA2187	Sopim_TS421_05T000023.1	PF04690	YABBY protein
Solanum pimpinellifolium LA2187	Sopim_TS421_05T000653.1	PF04690	YABBY protein
Solanum pimpinellifolium LA2187	Sopim_TS421_06T002346.1	PF04690	YABBY protein
Solanum pimpinellifolium LA2187	Sopim_TS421_07T000337.1	PF04690	YABBY protein
Solanum pimpinellifolium LA2187	Sopim_TS421_08T002171.1	PF04690	YABBY protein
Solanum pimpinellifolium LA2187	Sopim_TS421_11T002400.1	PF04690	YABBY protein
Solanum pimpinellifolium LA2187	Sopim_TS421_12T000353.1	PF04690	YABBY protein
Solanum pimpinellifolium LA2656	Sopim_TS439_01T000511.1	PF04690	YABBY protein
Solanum pimpinellifolium LA2656	Sopim_TS439_01T002547.1	PF04690	YABBY protein
Solanum pimpinellifolium LA2656	Sopim_TS439_05T000036.1	PF04690	YABBY protein
Solanum pimpinellifolium LA2656	Sopim_TS439_05T000691.1	PF04690	YABBY protein
Solanum pimpinellifolium LA2656	Sopim_TS439_06T002306.1	PF04690	YABBY protein
Solanum pimpinellifolium LA2656	Sopim_TS439_07T000344.1	PF04690	YABBY protein
Solanum pimpinellifolium LA2656	Sopim_TS439_08T002094.1	PF04690	YABBY protein
Solanum pimpinellifolium LA2656	Sopim_TS439_12T000363.1	PF04690	YABBY protein
Solanum pimpinellifolium PAS014479	Sopim_PAS014479_01T000488.1	PF04690	YABBY protein
Solanum pimpinellifolium PAS014479	Sopim_PAS014479_01T002567.1	PF04690	YABBY protein
Solanum pimpinellifolium PAS014479	Sopim_PAS014479_05T000024.1	PF04690	YABBY protein
Solanum pimpinellifolium PAS014479	Sopim_PAS014479_05T000628.1	PF04690	YABBY protein
Solanum pimpinellifolium PAS014479	Sopim_PAS014479_06T002239.1	PF04690	YABBY protein
Solanum pimpinellifolium PAS014479	Sopim_PAS014479_07T000333.1	PF04690	YABBY protein
Solanum pimpinellifolium PAS014479	Sopim_PAS014479_08T002006.1	PF04690	YABBY protein
Solanum pimpinellifolium PAS014479	Sopim_PAS014479_11T002176.1	PF04690	YABBY protein
Solanum pimpinellifolium PAS014479	Sopim_PAS014479_12T000344.1	PF04690	YABBY protein
Solanum pimpinellifolium TS222	Sopim_TS222_01T000562.1	PF04690	YABBY protein
Solanum pimpinellifolium TS222	Sopim_TS222_01T002497.1	PF04690	YABBY protein
Solanum pimpinellifolium TS222	Sopim_TS222_05T000023.1	PF04690	YABBY protein
Solanum pimpinellifolium TS222	Sopim_TS222_05T000678.1	PF04690	YABBY protein
Solanum pimpinellifolium TS222	Sopim_TS222_06T002346.1	PF04690	YABBY protein
Solanum pimpinellifolium TS222	Sopim_TS222_07T000346.1	PF04690	YABBY protein
Solanum pimpinellifolium TS222	Sopim_TS222_08T002086.1	PF04690	YABBY protein
Solanum pimpinellifolium TS222	Sopim_TS222_11T002401.1	PF04690	YABBY protein
Solanum pimpinellifolium TS222	Sopim_TS222_12T000377.1	PF04690	YABBY protein
Solanum lycopersicum var. cerasiforme BGV006865	Solyc_cer_BGV006865_01T000487.1	PF04690	YABBY protein
Solanum lycopersicum var. cerasiforme BGV006865	Solyc_cer_BGV006865_01T002553.1	PF04690	YABBY protein
Solanum lycopersicum var. cerasiforme BGV006865	Solyc_cer_BGV006865_05T000020.1	PF04690	YABBY protein
Solanum lycopersicum var. cerasiforme BGV006865	Solyc_cer_BGV006865_05T000619.1	PF04690	YABBY protein
Solanum lycopersicum var. cerasiforme BGV006865	Solyc_cer_BGV006865_06T002184.1	PF04690	YABBY protein
Solanum lycopersicum var. cerasiforme BGV006865	Solyc_cer_BGV006865_07T000327.1	PF04690	YABBY protein
Solanum lycopersicum var. cerasiforme BGV006865	Solyc_cer_BGV006865_08T001996.1	PF04690	YABBY protein
Solanum lycopersicum var. cerasiforme BGV006865	Solyc_cer_BGV006865_11T002298.1	PF04690	YABBY protein
Solanum lycopersicum var. cerasiforme BGV006865	Solyc_cer_BGV006865_12T000350.1	PF04690	YABBY protein
Solanum lycopersicum var. cerasiforme BGV007931	Solyc_cer_BGV007931_01T000487.1	PF04690	YABBY protein
Solanum lycopersicum var. cerasiforme BGV007931	Solyc_cer_BGV007931_01T002608.1	PF04690	YABBY protein
Solanum lycopersicum var. cerasiforme BGV007931	Solyc_cer_BGV007931_05T000026.1	PF04690	YABBY protein
Solanum lycopersicum var. cerasiforme BGV007931	Solyc_cer_BGV007931_05T000612.1	PF04690	YABBY protein
Solanum lycopersicum var. cerasiforme BGV007931	Solyc_cer_BGV007931_06T002241.1	PF04690	YABBY protein
Solanum lycopersicum var. cerasiforme BGV007931	Solyc_cer_BGV007931_07T000323.1	PF04690	YABBY protein
Solanum lycopersicum var. cerasiforme BGV007931	Solyc_cer_BGV007931_08T002024.1	PF04690	YABBY protein
Solanum lycopersicum var. cerasiforme BGV007931	Solyc_cer_BGV007931_11T002241.1	PF04690	YABBY protein
Solanum lycopersicum var. cerasiforme BGV007931	Solyc_cer_BGV007931_12T000346.1	PF04690	YABBY protein
Solanum lycopersicum var. cerasiforme BGV007989	Solyc_cer_BGV007989_01T000505.1	PF04690	YABBY protein
Solanum lycopersicum var. cerasiforme BGV007989	Solyc_cer_BGV007989_01T002417.1	PF04690	YABBY protein
Solanum lycopersicum var. cerasiforme BGV007989	Solyc_cer_BGV007989_05T000024.1	PF04690	YABBY protein
Solanum lycopersicum var. cerasiforme BGV007989	Solyc_cer_BGV007989_05T000653.1	PF04690	YABBY protein
Solanum lycopersicum var. cerasiforme BGV007989	Solyc_cer_BGV007989_05T000671.1	PF04690	YABBY protein
Solanum lycopersicum var. cerasiforme BGV007989	Solyc_cer_BGV007989_06T002266.1	PF04690	YABBY protein
Solanum lycopersicum var. cerasiforme BGV007989	Solyc_cer_BGV007989_07T000332.1	PF04690	YABBY protein
Solanum lycopersicum var. cerasiforme BGV007989	Solyc_cer_BGV007989_08T002038.1	PF04690	YABBY protein
Solanum lycopersicum var. cerasiforme BGV007989	Solyc_cer_BGV007989_11T002290.1	PF04690	YABBY protein
Solanum lycopersicum var. cerasiforme BGV007989	Solyc_cer_BGV007989_12T000366.1	PF04690	YABBY protein
Solanum lycopersicum var. cerasiforme LA0292	Solyc_cer_TS118_01T000482.1	PF04690	YABBY protein
Solanum lycopersicum var. cerasiforme LA0292	Solyc_cer_TS118_01T002822.1	PF04690	YABBY protein
Solanum lycopersicum var. cerasiforme LA0292	Solyc_cer_TS118_05T000026.1	PF04690	YABBY protein
Solanum lycopersicum var. cerasiforme LA0292	Solyc_cer_TS118_05T000629.1	PF04690	YABBY protein
Solanum lycopersicum var. cerasiforme LA0292	Solyc_cer_TS118_06T002322.1	PF04690	YABBY protein
Solanum lycopersicum var. cerasiforme LA0292	Solyc_cer_TS118_07T000335.1	PF04690	YABBY protein
Solanum lycopersicum var. cerasiforme LA0292	Solyc_cer_TS118_08T002142.1	PF04690	YABBY protein
Solanum lycopersicum var. cerasiforme LA0292	Solyc_cer_TS118_11T002420.1	PF04690	YABBY protein
Solanum lycopersicum var. cerasiforme LA0292	Solyc_cer_TS118_12T000345.1	PF04690	YABBY protein
Solanum lycopersicum var. cerasiforme LA1228	Solyc_cer_TS238_01T000510.1	PF04690	YABBY protein
Solanum lycopersicum var. cerasiforme LA1228	Solyc_cer_TS238_01T002693.1	PF04690	YABBY protein
Solanum lycopersicum var. cerasiforme LA1228	Solyc_cer_TS238_05T000023.1	PF04690	YABBY protein
Solanum lycopersicum var. cerasiforme LA1228	Solyc_cer_TS238_05T000670.1	PF04690	YABBY protein
Solanum lycopersicum var. cerasiforme LA1228	Solyc_cer_TS238_06T002280.1	PF04690	YABBY protein
Solanum lycopersicum var. cerasiforme LA1228	Solyc_cer_TS238_07T000343.1	PF04690	YABBY protein
Solanum lycopersicum var. cerasiforme LA1228	Solyc_cer_TS238_08T002027.1	PF04690	YABBY protein
Solanum lycopersicum var. cerasiforme LA1228	Solyc_cer_TS238_11T002064.1	PF04690	YABBY protein
Solanum lycopersicum var. cerasiforme LA1228	Solyc_cer_TS238_12T000366.1	PF04690	YABBY protein
Solanum lycopersicum var. cerasiforme LA1286	Solyc_cer_TS281_01T000485.1	PF04690	YABBY protein
Solanum lycopersicum var. cerasiforme LA1286	Solyc_cer_TS281_01T002845.1	PF04690	YABBY protein
Solanum lycopersicum var. cerasiforme LA1286	Solyc_cer_TS281_05T000028.1	PF04690	YABBY protein
Solanum lycopersicum var. cerasiforme LA1286	Solyc_cer_TS281_05T000636.1	PF04690	YABBY protein
Solanum lycopersicum var. cerasiforme LA1286	Solyc_cer_TS281_06T002357.1	PF04690	YABBY protein
Solanum lycopersicum var. cerasiforme LA1286	Solyc_cer_TS281_07T000344.1	PF04690	YABBY protein
Solanum lycopersicum var. cerasiforme LA1286	Solyc_cer_TS281_08T002148.1	PF04690	YABBY protein
Solanum lycopersicum var. cerasiforme LA1286	Solyc_cer_TS281_11T002398.1	PF04690	YABBY protein
Solanum lycopersicum var. cerasiforme LA1286	Solyc_cer_TS281_12T000352.1	PF04690	YABBY protein
Solanum lycopersicum var. cerasiforme LA1456	Solyc_cer_TS96_01T000477.1	PF04690	YABBY protein
Solanum lycopersicum var. cerasiforme LA1456	Solyc_cer_TS96_01T002628.1	PF04690	YABBY protein
Solanum lycopersicum var. cerasiforme LA1456	Solyc_cer_TS96_05T000027.1	PF04690	YABBY protein
Solanum lycopersicum var. cerasiforme LA1456	Solyc_cer_TS96_05T000630.1	PF04690	YABBY protein
Solanum lycopersicum var. cerasiforme LA1456	Solyc_cer_TS96_06T002267.1	PF04690	YABBY protein
Solanum lycopersicum var. cerasiforme LA1456	Solyc_cer_TS96_07T000323.1	PF04690	YABBY protein
Solanum lycopersicum var. cerasiforme LA1456	Solyc_cer_TS96_08T002021.1	PF04690	YABBY protein
Solanum lycopersicum var. cerasiforme LA1456	Solyc_cer_TS96_11T002191.1	PF04690	YABBY protein
Solanum lycopersicum var. cerasiforme LA1456	Solyc_cer_TS96_12T000346.1	PF04690	YABBY protein
Solanum lycopersicum var. cerasiforme LA1464	Slyv01g022140.1	PF04690	YABBY protein
Solanum lycopersicum var. cerasiforme LA1464	Slyv05g000240.1	PF04690	YABBY protein
Solanum lycopersicum var. cerasiforme LA1464	Slyv05g006210.1	PF04690	YABBY protein
Solanum lycopersicum var. cerasiforme LA1464	Slyv06g021200.1	PF04690	YABBY protein
Solanum lycopersicum var. cerasiforme LA1464	Slyv07g003270.1	PF04690	YABBY protein
Solanum lycopersicum var. cerasiforme LA1464	Slyv08g018780.1	PF04690	YABBY protein
Solanum lycopersicum var. cerasiforme LA1464	Slyv11g020890.1	PF04690	YABBY protein
Solanum lycopersicum var. cerasiforme LA1464	Slyv12g003710.1	PF04690	YABBY protein
Solanum lycopersicum var. cerasiforme LA1464	Slyvxxg003110.1	PF04690	YABBY protein
Solanum lycopersicum var. cerasiforme Cerise du sud ouest N 2	Solyc_cer_TS280_01T000506.1	PF04690	YABBY protein
Solanum lycopersicum var. cerasiforme Cerise du sud ouest N 2	Solyc_cer_TS280_01T002702.1	PF04690	YABBY protein
Solanum lycopersicum var. cerasiforme Cerise du sud ouest N 2	Solyc_cer_TS280_05T000025.1	PF04690	YABBY protein
Solanum lycopersicum var. cerasiforme Cerise du sud ouest N 2	Solyc_cer_TS280_05T000668.1	PF04690	YABBY protein
Solanum lycopersicum var. cerasiforme Cerise du sud ouest N 2	Solyc_cer_TS280_06T002294.1	PF04690	YABBY protein
Solanum lycopersicum var. cerasiforme Cerise du sud ouest N 2	Solyc_cer_TS280_07T000346.1	PF04690	YABBY protein
Solanum lycopersicum var. cerasiforme Cerise du sud ouest N 2	Solyc_cer_TS280_08T002045.1	PF04690	YABBY protein
Solanum lycopersicum var. cerasiforme Cerise du sud ouest N 2	Solyc_cer_TS280_11T002079.1	PF04690	YABBY protein
Solanum lycopersicum var. cerasiforme Cerise du sud ouest N 2	Solyc_cer_TS280_12T000366.1	PF04690	YABBY protein
Solanum lycopersicum var. cerasiforme Cerise Gold	Solyc_cer_TS39_01T000516.1	PF04690	YABBY protein
Solanum lycopersicum var. cerasiforme Cerise Gold	Solyc_cer_TS39_01T002507.1	PF04690	YABBY protein
Solanum lycopersicum var. cerasiforme Cerise Gold	Solyc_cer_TS39_05T000023.1	PF04690	YABBY protein
Solanum lycopersicum var. cerasiforme Cerise Gold	Solyc_cer_TS39_05T000661.1	PF04690	YABBY protein
Solanum lycopersicum var. cerasiforme Cerise Gold	Solyc_cer_TS39_06T002263.1	PF04690	YABBY protein
Solanum lycopersicum var. cerasiforme Cerise Gold	Solyc_cer_TS39_07T000364.1	PF04690	YABBY protein
Solanum lycopersicum var. cerasiforme Cerise Gold	Solyc_cer_TS39_08T002035.1	PF04690	YABBY protein
Solanum lycopersicum var. cerasiforme Cerise Gold	Solyc_cer_TS39_11T002183.1	PF04690	YABBY protein
Solanum lycopersicum var. cerasiforme Cerise Gold	Solyc_cer_TS39_12T000354.1	PF04690	YABBY protein
Solanum lycopersicum var. cerasiforme Peacevine Cherry	Solyc_cer_TS545_01T000492.1	PF04690	YABBY protein
Solanum lycopersicum var. cerasiforme Peacevine Cherry	Solyc_cer_TS545_01T002856.1	PF04690	YABBY protein
Solanum lycopersicum var. cerasiforme Peacevine Cherry	Solyc_cer_TS545_05T000025.1	PF04690	YABBY protein
Solanum lycopersicum var. cerasiforme Peacevine Cherry	Solyc_cer_TS545_05T000636.1	PF04690	YABBY protein
Solanum lycopersicum var. cerasiforme Peacevine Cherry	Solyc_cer_TS545_06T002271.1	PF04690	YABBY protein
Solanum lycopersicum var. cerasiforme Peacevine Cherry	Solyc_cer_TS545_07T000332.1	PF04690	YABBY protein
Solanum lycopersicum var. cerasiforme Peacevine Cherry	Solyc_cer_TS545_08T002126.1	PF04690	YABBY protein
Solanum lycopersicum var. cerasiforme Peacevine Cherry	Solyc_cer_TS545_11T002321.1	PF04690	YABBY protein
Solanum lycopersicum var. cerasiforme Peacevine Cherry	Solyc_cer_TS545_12T000349.1	PF04690	YABBY protein
Solanum lycopersicum var. cerasiforme Sugar Lump	Solyc_cer_TS623_01T000505.1	PF04690	YABBY protein
Solanum lycopersicum var. cerasiforme Sugar Lump	Solyc_cer_TS623_01T002583.1	PF04690	YABBY protein
Solanum lycopersicum var. cerasiforme Sugar Lump	Solyc_cer_TS623_05T000024.1	PF04690	YABBY protein
Solanum lycopersicum var. cerasiforme Sugar Lump	Solyc_cer_TS623_05T000668.1	PF04690	YABBY protein
Solanum lycopersicum var. cerasiforme Sugar Lump	Solyc_cer_TS623_06T002300.1	PF04690	YABBY protein
Solanum lycopersicum var. cerasiforme Sugar Lump	Solyc_cer_TS623_07T000345.1	PF04690	YABBY protein
Solanum lycopersicum var. cerasiforme Sugar Lump	Solyc_cer_TS623_08T002061.1	PF04690	YABBY protein
Solanum lycopersicum var. cerasiforme Sugar Lump	Solyc_cer_TS623_11T002279.1	PF04690	YABBY protein
Solanum lycopersicum var. cerasiforme Sugar Lump	Solyc_cer_TS623_12T000377.1	PF04690	YABBY protein
Solanum lycopersicum var. lycopersicum fresh EA00371	Solyc_EA00371_01T000509.1	PF04690	YABBY protein
Solanum lycopersicum var. lycopersicum fresh EA00371	Solyc_EA00371_01T002505.1	PF04690	YABBY protein
Solanum lycopersicum var. lycopersicum fresh EA00371	Solyc_EA00371_05T000024.1	PF04690	YABBY protein
Solanum lycopersicum var. lycopersicum fresh EA00371	Solyc_EA00371_05T000664.1	PF04690	YABBY protein
Solanum lycopersicum var. lycopersicum fresh EA00371	Solyc_EA00371_06T002295.1	PF04690	YABBY protein
Solanum lycopersicum var. lycopersicum fresh EA00371	Solyc_EA00371_07T000333.1	PF04690	YABBY protein
Solanum lycopersicum var. lycopersicum fresh EA00371	Solyc_EA00371_08T002073.1	PF04690	YABBY protein
Solanum lycopersicum var. lycopersicum fresh EA00371	Solyc_EA00371_11T002198.1	PF04690	YABBY protein
Solanum lycopersicum var. lycopersicum fresh EA00371	Solyc_EA00371_12T000362.1	PF04690	YABBY protein
Solanum lycopersicum var. lycopersicum fresh Fla.8924	Solyc_Fla8924_01T000507.1	PF04690	YABBY protein
Solanum lycopersicum var. lycopersicum fresh Fla.8924	Solyc_Fla8924_01T002511.1	PF04690	YABBY protein
Solanum lycopersicum var. lycopersicum fresh Fla.8924	Solyc_Fla8924_05T000023.1	PF04690	YABBY protein
Solanum lycopersicum var. lycopersicum fresh Fla.8924	Solyc_Fla8924_05T000665.1	PF04690	YABBY protein
Solanum lycopersicum var. lycopersicum fresh Fla.8924	Solyc_Fla8924_06T002316.1	PF04690	YABBY protein
Solanum lycopersicum var. lycopersicum fresh Fla.8924	Solyc_Fla8924_07T000342.1	PF04690	YABBY protein
Solanum lycopersicum var. lycopersicum fresh Fla.8924	Solyc_Fla8924_08T002131.1	PF04690	YABBY protein
Solanum lycopersicum var. lycopersicum fresh Fla.8924	Solyc_Fla8924_11T002171.1	PF04690	YABBY protein
Solanum lycopersicum var. lycopersicum fresh Fla.8924	Solyc_Fla8924_12T000365.1	PF04690	YABBY protein
Solanum lycopersicum var. lycopersicum fresh LA3242	Solyc_Floradade_01T000480.1	PF04690	YABBY protein
Solanum lycopersicum var. lycopersicum fresh LA3242	Solyc_Floradade_01T002537.1	PF04690	YABBY protein
Solanum lycopersicum var. lycopersicum fresh LA3242	Solyc_Floradade_05T000024.1	PF04690	YABBY protein
Solanum lycopersicum var. lycopersicum fresh LA3242	Solyc_Floradade_05T000623.1	PF04690	YABBY protein
Solanum lycopersicum var. lycopersicum fresh LA3242	Solyc_Floradade_06T002235.1	PF04690	YABBY protein
Solanum lycopersicum var. lycopersicum fresh LA3242	Solyc_Floradade_07T000325.1	PF04690	YABBY protein
Solanum lycopersicum var. lycopersicum fresh LA3242	Solyc_Floradade_08T002035.1	PF04690	YABBY protein
Solanum lycopersicum var. lycopersicum fresh LA3242	Solyc_Floradade_11T002180.1	PF04690	YABBY protein
Solanum lycopersicum var. lycopersicum fresh LA3242	Solyc_Floradade_12T000339.1	PF04690	YABBY protein
Solanum lycopersicum var. lycopersicum fresh LYC1410	Solyc_LYC1410_01T000472.1	PF04690	YABBY protein
Solanum lycopersicum var. lycopersicum fresh LYC1410	Solyc_LYC1410_01T002545.1	PF04690	YABBY protein
Solanum lycopersicum var. lycopersicum fresh LYC1410	Solyc_LYC1410_05T000026.1	PF04690	YABBY protein
Solanum lycopersicum var. lycopersicum fresh LYC1410	Solyc_LYC1410_05T000619.1	PF04690	YABBY protein
Solanum lycopersicum var. lycopersicum fresh LYC1410	Solyc_LYC1410_06T002225.1	PF04690	YABBY protein
Solanum lycopersicum var. lycopersicum fresh LYC1410	Solyc_LYC1410_07T000325.1	PF04690	YABBY protein
Solanum lycopersicum var. lycopersicum fresh LYC1410	Solyc_LYC1410_08T002023.1	PF04690	YABBY protein
Solanum lycopersicum var. lycopersicum fresh LYC1410	Solyc_LYC1410_11T002153.1	PF04690	YABBY protein
Solanum lycopersicum var. lycopersicum fresh LYC1410	Solyc_LYC1410_12T000343.1	PF04690	YABBY protein
Solanum lycopersicum var. lycopersicum MicroTom	SolyMTch01g004790.1	PF04690	YABBY protein
Solanum lycopersicum var. lycopersicum MicroTom	SolyMTch01g035560.1	PF04690	YABBY protein
Solanum lycopersicum var. lycopersicum MicroTom	SolyMTch05g156350.1	PF04690	YABBY protein
Solanum lycopersicum var. lycopersicum MicroTom	SolyMTch05g159440.1	PF04690	YABBY protein
Solanum lycopersicum var. lycopersicum MicroTom	SolyMTch06g180790.2	PF04690	YABBY protein
Solanum lycopersicum var. lycopersicum MicroTom	SolyMTch07g199130.1	PF04690	YABBY protein
Solanum lycopersicum var. lycopersicum MicroTom	SolyMTch08g246930.1	PF04690	YABBY protein
Solanum lycopersicum var. lycopersicum MicroTom	SolyMTch11g324680.1	PF04690	YABBY protein
Solanum lycopersicum var. lycopersicum MicroTom	SolyMTch12g340760.2	PF04690	YABBY protein
Solanum lycopersicum var. lycopersicum LA0404	Solyc_TS166_01T000508.1	PF04690	YABBY protein
Solanum lycopersicum var. lycopersicum LA0404	Solyc_TS166_01T002509.1	PF04690	YABBY protein
Solanum lycopersicum var. lycopersicum LA0404	Solyc_TS166_05T000025.1	PF04690	YABBY protein
Solanum lycopersicum var. lycopersicum LA0404	Solyc_TS166_05T000669.1	PF04690	YABBY protein
Solanum lycopersicum var. lycopersicum LA0404	Solyc_TS166_06T002298.1	PF04690	YABBY protein
Solanum lycopersicum var. lycopersicum LA0404	Solyc_TS166_07T000345.1	PF04690	YABBY protein
Solanum lycopersicum var. lycopersicum LA0404	Solyc_TS166_08T002041.1	PF04690	YABBY protein
Solanum lycopersicum var. lycopersicum LA0404	Solyc_TS166_11T002261.1	PF04690	YABBY protein
Solanum lycopersicum var. lycopersicum LA0404	Solyc_TS166_12T000357.1	PF04690	YABBY protein
Solanum lycopersicum var. lycopersicum LA1706	Solyc_TS171_01T000484.1	PF04690	YABBY protein
Solanum lycopersicum var. lycopersicum LA1706	Solyc_TS171_01T002740.1	PF04690	YABBY protein
Solanum lycopersicum var. lycopersicum LA1706	Solyc_TS171_05T000024.1	PF04690	YABBY protein
Solanum lycopersicum var. lycopersicum LA1706	Solyc_TS171_05T000640.1	PF04690	YABBY protein
Solanum lycopersicum var. lycopersicum LA1706	Solyc_TS171_06T002318.1	PF04690	YABBY protein
Solanum lycopersicum var. lycopersicum LA1706	Solyc_TS171_07T000336.1	PF04690	YABBY protein
Solanum lycopersicum var. lycopersicum LA1706	Solyc_TS171_08T002167.1	PF04690	YABBY protein
Solanum lycopersicum var. lycopersicum LA1706	Solyc_TS171_11T002426.1	PF04690	YABBY protein
Solanum lycopersicum var. lycopersicum LA1706	Solyc_TS171_12T000345.1	PF04690	YABBY protein
Solanum lycopersicum var. lycopersicum LA2009	Solyc_TS60_01T000498.1	PF04690	YABBY protein
Solanum lycopersicum var. lycopersicum LA2009	Solyc_TS60_01T002939.1	PF04690	YABBY protein
Solanum lycopersicum var. lycopersicum LA2009	Solyc_TS60_05T000024.1	PF04690	YABBY protein
Solanum lycopersicum var. lycopersicum LA2009	Solyc_TS60_05T000633.1	PF04690	YABBY protein
Solanum lycopersicum var. lycopersicum LA2009	Solyc_TS60_06T002368.1	PF04690	YABBY protein
Solanum lycopersicum var. lycopersicum LA2009	Solyc_TS60_07T000340.1	PF04690	YABBY protein
Solanum lycopersicum var. lycopersicum LA2009	Solyc_TS60_08T002146.1	PF04690	YABBY protein
Solanum lycopersicum var. lycopersicum LA2009	Solyc_TS60_11T002407.1	PF04690	YABBY protein
Solanum lycopersicum var. lycopersicum LA2009	Solyc_TS60_12T000344.1	PF04690	YABBY protein
Solanum lycopersicum var. lycopersicum LA2706	Solyc_MM_01T000489.1	PF04690	YABBY protein
Solanum lycopersicum var. lycopersicum LA2706	Solyc_MM_01T002871.1	PF04690	YABBY protein
Solanum lycopersicum var. lycopersicum LA2706	Solyc_MM_05T000024.1	PF04690	YABBY protein
Solanum lycopersicum var. lycopersicum LA2706	Solyc_MM_05T000639.1	PF04690	YABBY protein
Solanum lycopersicum var. lycopersicum LA2706	Solyc_MM_06T002315.1	PF04690	YABBY protein
Solanum lycopersicum var. lycopersicum LA2706	Solyc_MM_07T000343.1	PF04690	YABBY protein
Solanum lycopersicum var. lycopersicum LA2706	Solyc_MM_08T002110.1	PF04690	YABBY protein
Solanum lycopersicum var. lycopersicum LA2706	Solyc_MM_11T002337.1	PF04690	YABBY protein
Solanum lycopersicum var. lycopersicum LA2706	Solyc_MM_12T000348.1	PF04690	YABBY protein
Solanum lycopersicum var. lycopersicum LA2838A	Solyc_TS9_01T000482.1	PF04690	YABBY protein
Solanum lycopersicum var. lycopersicum LA2838A	Solyc_TS9_01T002915.1	PF04690	YABBY protein
Solanum lycopersicum var. lycopersicum LA2838A	Solyc_TS9_05T000024.1	PF04690	YABBY protein
Solanum lycopersicum var. lycopersicum LA2838A	Solyc_TS9_05T000631.1	PF04690	YABBY protein
Solanum lycopersicum var. lycopersicum LA2838A	Solyc_TS9_06T002317.1	PF04690	YABBY protein
Solanum lycopersicum var. lycopersicum LA2838A	Solyc_TS9_07T000347.1	PF04690	YABBY protein
Solanum lycopersicum var. lycopersicum LA2838A	Solyc_TS9_08T002151.1	PF04690	YABBY protein
Solanum lycopersicum var. lycopersicum LA2838A	Solyc_TS9_11T002368.1	PF04690	YABBY protein
Solanum lycopersicum var. lycopersicum LA2838A	Solyc_TS9_12T000350.1	PF04690	YABBY protein
Solanum lycopersicum var. lycopersicum LA3475	Solyc_TS3_01T000480.1	PF04690	YABBY protein
Solanum lycopersicum var. lycopersicum LA3475	Solyc_TS3_01T002517.1	PF04690	YABBY protein
Solanum lycopersicum var. lycopersicum LA3475	Solyc_TS3_05T000025.1	PF04690	YABBY protein
Solanum lycopersicum var. lycopersicum LA3475	Solyc_TS3_05T000629.1	PF04690	YABBY protein
Solanum lycopersicum var. lycopersicum LA3475	Solyc_TS3_06T002237.1	PF04690	YABBY protein
Solanum lycopersicum var. lycopersicum LA3475	Solyc_TS3_07T000326.1	PF04690	YABBY protein
Solanum lycopersicum var. lycopersicum LA3475	Solyc_TS3_08T002015.1	PF04690	YABBY protein
Solanum lycopersicum var. lycopersicum LA3475	Solyc_TS3_11T002214.1	PF04690	YABBY protein
Solanum lycopersicum var. lycopersicum LA3475	Solyc_TS3_12T000342.1	PF04690	YABBY protein
Solanum lycopersicum var. lycopersicum LA3840	Solyc_TS204_01T000491.1	PF04690	YABBY protein
Solanum lycopersicum var. lycopersicum LA3840	Solyc_TS204_01T002505.1	PF04690	YABBY protein
Solanum lycopersicum var. lycopersicum LA3840	Solyc_TS204_05T000025.1	PF04690	YABBY protein
Solanum lycopersicum var. lycopersicum LA3840	Solyc_TS204_05T000667.1	PF04690	YABBY protein
Solanum lycopersicum var. lycopersicum LA3840	Solyc_TS204_06T002331.1	PF04690	YABBY protein
Solanum lycopersicum var. lycopersicum LA3840	Solyc_TS204_07T000351.1	PF04690	YABBY protein
Solanum lycopersicum var. lycopersicum LA3840	Solyc_TS204_08T002075.1	PF04690	YABBY protein
Solanum lycopersicum var. lycopersicum LA3840	Solyc_TS204_11T002265.1	PF04690	YABBY protein
Solanum lycopersicum var. lycopersicum LA3840	Solyc_TS204_12T000365.1	PF04690	YABBY protein
Solanum lycopersicum var. lycopersicum LA4345	Solyc01T000449.1	PF04690	YABBY protein
Solanum lycopersicum var. lycopersicum LA4345	Solyc01T002694.2	PF04690	YABBY protein
Solanum lycopersicum var. lycopersicum LA4345	Solyc05T000023.1	PF04690	YABBY protein
Solanum lycopersicum var. lycopersicum LA4345	Solyc05T000649.1	PF04690	YABBY protein
Solanum lycopersicum var. lycopersicum LA4345	Solyc06T002249.1	PF04690	YABBY protein
Solanum lycopersicum var. lycopersicum LA4345	Solyc07T000324.1	PF04690	YABBY protein
Solanum lycopersicum var. lycopersicum LA4345	Solyc08T002193.1	PF04690	YABBY protein
Solanum lycopersicum var. lycopersicum LA4345	Solyc11T002441.1	PF04690	YABBY protein
Solanum lycopersicum var. lycopersicum LA4345	Solyc12T000367.1	PF04690	YABBY protein
Solanum lycopersicum var. lycopersicum LA4347	Solyc_TS185_01T000512.1	PF04690	YABBY protein
Solanum lycopersicum var. lycopersicum LA4347	Solyc_TS185_01T002594.1	PF04690	YABBY protein
Solanum lycopersicum var. lycopersicum LA4347	Solyc_TS185_05T000025.1	PF04690	YABBY protein
Solanum lycopersicum var. lycopersicum LA4347	Solyc_TS185_05T000658.1	PF04690	YABBY protein
Solanum lycopersicum var. lycopersicum LA4347	Solyc_TS185_06T002272.1	PF04690	YABBY protein
Solanum lycopersicum var. lycopersicum LA4347	Solyc_TS185_07T000345.1	PF04690	YABBY protein
Solanum lycopersicum var. lycopersicum LA4347	Solyc_TS185_08T002084.1	PF04690	YABBY protein
Solanum lycopersicum var. lycopersicum LA4347	Solyc_TS185_11T002282.1	PF04690	YABBY protein
Solanum lycopersicum var. lycopersicum LA4347	Solyc_TS185_12T000358.1	PF04690	YABBY protein
Solanum lycopersicum var. lycopersicum EA03083	Solyc_TS112_01T000490.1	PF04690	YABBY protein
Solanum lycopersicum var. lycopersicum EA03083	Solyc_TS112_01T002952.1	PF04690	YABBY protein
Solanum lycopersicum var. lycopersicum EA03083	Solyc_TS112_05T000023.1	PF04690	YABBY protein
Solanum lycopersicum var. lycopersicum EA03083	Solyc_TS112_05T000629.1	PF04690	YABBY protein
Solanum lycopersicum var. lycopersicum EA03083	Solyc_TS112_06T002348.1	PF04690	YABBY protein
Solanum lycopersicum var. lycopersicum EA03083	Solyc_TS112_07T000345.1	PF04690	YABBY protein
Solanum lycopersicum var. lycopersicum EA03083	Solyc_TS112_08T002121.1	PF04690	YABBY protein
Solanum lycopersicum var. lycopersicum EA03083	Solyc_TS112_11T002409.1	PF04690	YABBY protein
Solanum lycopersicum var. lycopersicum EA03083	Solyc_TS112_12T000342.1	PF04690	YABBY protein
Solanum lycopersicum var. lycopersicum Scatolone di bolsena	Solyc_TS117_01T000500.1	PF04690	YABBY protein
Solanum lycopersicum var. lycopersicum Scatolone di bolsena	Solyc_TS117_01T002486.1	PF04690	YABBY protein
Solanum lycopersicum var. lycopersicum Scatolone di bolsena	Solyc_TS117_05T000024.1	PF04690	YABBY protein
Solanum lycopersicum var. lycopersicum Scatolone di bolsena	Solyc_TS117_05T000679.1	PF04690	YABBY protein
Solanum lycopersicum var. lycopersicum Scatolone di bolsena	Solyc_TS117_06T002300.1	PF04690	YABBY protein
Solanum lycopersicum var. lycopersicum Scatolone di bolsena	Solyc_TS117_07T000356.1	PF04690	YABBY protein
Solanum lycopersicum var. lycopersicum Scatolone di bolsena	Solyc_TS117_08T002021.1	PF04690	YABBY protein
Solanum lycopersicum var. lycopersicum Scatolone di bolsena	Solyc_TS117_11T002301.1	PF04690	YABBY protein
Solanum lycopersicum var. lycopersicum Scatolone di bolsena	Solyc_TS117_12T000374.1	PF04690	YABBY protein
Solanum lycopersicum var. lycopersicum yoku improvement	Solyc_TS12_01T000499.1	PF04690	YABBY protein
Solanum lycopersicum var. lycopersicum yoku improvement	Solyc_TS12_01T002401.1	PF04690	YABBY protein
Solanum lycopersicum var. lycopersicum yoku improvement	Solyc_TS12_05T000632.1	PF04690	YABBY protein
Solanum lycopersicum var. lycopersicum yoku improvement	Solyc_TS12_05T002550.1	PF04690	YABBY protein
Solanum lycopersicum var. lycopersicum yoku improvement	Solyc_TS12_06T002263.1	PF04690	YABBY protein
Solanum lycopersicum var. lycopersicum yoku improvement	Solyc_TS12_07T000343.1	PF04690	YABBY protein
Solanum lycopersicum var. lycopersicum yoku improvement	Solyc_TS12_08T002030.1	PF04690	YABBY protein
Solanum lycopersicum var. lycopersicum yoku improvement	Solyc_TS12_11T002332.1	PF04690	YABBY protein
Solanum lycopersicum var. lycopersicum yoku improvement	Solyc_TS12_12T000357.1	PF04690	YABBY protein
Solanum lycopersicum var. lycopersicum TS331	Solyc_TS331_01T000476.1	PF04690	YABBY protein
Solanum lycopersicum var. lycopersicum TS331	Solyc_TS331_01T002906.1	PF04690	YABBY protein
Solanum lycopersicum var. lycopersicum TS331	Solyc_TS331_05T000026.1	PF04690	YABBY protein
Solanum lycopersicum var. lycopersicum TS331	Solyc_TS331_05T000637.1	PF04690	YABBY protein
Solanum lycopersicum var. lycopersicum TS331	Solyc_TS331_06T002290.1	PF04690	YABBY protein
Solanum lycopersicum var. lycopersicum TS331	Solyc_TS331_07T000341.1	PF04690	YABBY protein
Solanum lycopersicum var. lycopersicum TS331	Solyc_TS331_07T000366.1	PF04690	YABBY protein
Solanum lycopersicum var. lycopersicum TS331	Solyc_TS331_08T002193.1	PF04690	YABBY protein
Solanum lycopersicum var. lycopersicum TS331	Solyc_TS331_11T002435.1	PF04690	YABBY protein
Solanum lycopersicum var. lycopersicum TS331	Solyc_TS331_12T000345.1	PF04690	YABBY protein
Solanum lycopersicum var. lycopersicum Yellow Pear	Solyc_TS629_01T000478.1	PF04690	YABBY protein
Solanum lycopersicum var. lycopersicum Yellow Pear	Solyc_TS629_01T002886.1	PF04690	YABBY protein
Solanum lycopersicum var. lycopersicum Yellow Pear	Solyc_TS629_05T000025.1	PF04690	YABBY protein
Solanum lycopersicum var. lycopersicum Yellow Pear	Solyc_TS629_05T000644.1	PF04690	YABBY protein
Solanum lycopersicum var. lycopersicum Yellow Pear	Solyc_TS629_06T002315.1	PF04690	YABBY protein
Solanum lycopersicum var. lycopersicum Yellow Pear	Solyc_TS629_07T000340.1	PF04690	YABBY protein
Solanum lycopersicum var. lycopersicum Yellow Pear	Solyc_TS629_08T002104.1	PF04690	YABBY protein
Solanum lycopersicum var. lycopersicum Yellow Pear	Solyc_TS629_11T002339.1	PF04690	YABBY protein
Solanum lycopersicum var. lycopersicum Yellow Pear	Solyc_TS629_12T000351.1	PF04690	YABBY protein
Solanum lycopersicum var. lycopersicum PI203232	Solyc_TS692_01T000485.1	PF04690	YABBY protein
Solanum lycopersicum var. lycopersicum PI203232	Solyc_TS692_01T002663.1	PF04690	YABBY protein
Solanum lycopersicum var. lycopersicum PI203232	Solyc_TS692_05T000025.1	PF04690	YABBY protein
Solanum lycopersicum var. lycopersicum PI203232	Solyc_TS692_05T000634.1	PF04690	YABBY protein
Solanum lycopersicum var. lycopersicum PI203232	Solyc_TS692_06T002260.1	PF04690	YABBY protein
Solanum lycopersicum var. lycopersicum PI203232	Solyc_TS692_07T000342.1	PF04690	YABBY protein
Solanum lycopersicum var. lycopersicum PI203232	Solyc_TS692_08T002181.1	PF04690	YABBY protein
Solanum lycopersicum var. lycopersicum PI203232	Solyc_TS692_11T002316.1	PF04690	YABBY protein
Solanum lycopersicum var. lycopersicum PI203232	Solyc_TS692_12T000347.1	PF04690	YABBY protein
Solanum lycopersicum var. lycopersicum EA01020	Solyc_TS80_01T000517.1	PF04690	YABBY protein
Solanum lycopersicum var. lycopersicum EA01020	Solyc_TS80_01T002592.1	PF04690	YABBY protein
Solanum lycopersicum var. lycopersicum EA01020	Solyc_TS80_05T000024.1	PF04690	YABBY protein
Solanum lycopersicum var. lycopersicum EA01020	Solyc_TS80_05T000682.1	PF04690	YABBY protein
Solanum lycopersicum var. lycopersicum EA01020	Solyc_TS80_06T002251.1	PF04690	YABBY protein
Solanum lycopersicum var. lycopersicum EA01020	Solyc_TS80_07T000338.1	PF04690	YABBY protein
Solanum lycopersicum var. lycopersicum EA01020	Solyc_TS80_08T002090.1	PF04690	YABBY protein
Solanum lycopersicum var. lycopersicum EA01020	Solyc_TS80_11T002205.1	PF04690	YABBY protein
Solanum lycopersicum var. lycopersicum EA01020	Solyc_TS80_12T000353.1	PF04690	YABBY protein
Solanum lycopersicum var. lycopersicum vintage Brandywine	Solyc_Brandywine_01T000513.1	PF04690	YABBY protein
Solanum lycopersicum var. lycopersicum vintage Brandywine	Solyc_Brandywine_01T002483.1	PF04690	YABBY protein
Solanum lycopersicum var. lycopersicum vintage Brandywine	Solyc_Brandywine_05T000022.1	PF04690	YABBY protein
Solanum lycopersicum var. lycopersicum vintage Brandywine	Solyc_Brandywine_05T000676.1	PF04690	YABBY protein
Solanum lycopersicum var. lycopersicum vintage Brandywine	Solyc_Brandywine_06T002309.1	PF04690	YABBY protein
Solanum lycopersicum var. lycopersicum vintage Brandywine	Solyc_Brandywine_07T000341.1	PF04690	YABBY protein
Solanum lycopersicum var. lycopersicum vintage Brandywine	Solyc_Brandywine_08T002084.1	PF04690	YABBY protein
Solanum lycopersicum var. lycopersicum vintage Brandywine	Solyc_Brandywine_12T000370.1	PF04690	YABBY protein
Solanum lycopersicum var. lycopersicum vintage EA00990	Solyc_EA00990_01T000489.1	PF04690	YABBY protein
Solanum lycopersicum var. lycopersicum vintage EA00990	Solyc_EA00990_01T002871.1	PF04690	YABBY protein
Solanum lycopersicum var. lycopersicum vintage EA00990	Solyc_EA00990_05T000025.1	PF04690	YABBY protein
Solanum lycopersicum var. lycopersicum vintage EA00990	Solyc_EA00990_05T000638.1	PF04690	YABBY protein
Solanum lycopersicum var. lycopersicum vintage EA00990	Solyc_EA00990_06T002301.1	PF04690	YABBY protein
Solanum lycopersicum var. lycopersicum vintage EA00990	Solyc_EA00990_07T000332.1	PF04690	YABBY protein
Solanum lycopersicum var. lycopersicum vintage EA00990	Solyc_EA00990_08T002132.1	PF04690	YABBY protein
Solanum lycopersicum var. lycopersicum vintage EA00990	Solyc_EA00990_11T002229.1	PF04690	YABBY protein
Solanum lycopersicum var. lycopersicum vintage EA00990	Solyc_EA00990_12T000346.1	PF04690	YABBY protein
Solanum lycopersicum var. lycopersicum vintage PI169588	Solyc_PI169588_01T000477.1	PF04690	YABBY protein
Solanum lycopersicum var. lycopersicum vintage PI169588	Solyc_PI169588_01T002490.1	PF04690	YABBY protein
Solanum lycopersicum var. lycopersicum vintage PI169588	Solyc_PI169588_05T000026.1	PF04690	YABBY protein
Solanum lycopersicum var. lycopersicum vintage PI169588	Solyc_PI169588_05T000615.1	PF04690	YABBY protein
Solanum lycopersicum var. lycopersicum vintage PI169588	Solyc_PI169588_06T002239.1	PF04690	YABBY protein
Solanum lycopersicum var. lycopersicum vintage PI169588	Solyc_PI169588_07T000327.1	PF04690	YABBY protein
Solanum lycopersicum var. lycopersicum vintage PI169588	Solyc_PI169588_08T002052.1	PF04690	YABBY protein
Solanum lycopersicum var. lycopersicum vintage PI169588	Solyc_PI169588_12T000343.1	PF04690	YABBY protein
Solanum lycopersicum var. lycopersicum vintage PI303721	Solyc_PI303721_01T000476.1	PF04690	YABBY protein
Solanum lycopersicum var. lycopersicum vintage PI303721	Solyc_PI303721_01T002531.1	PF04690	YABBY protein
Solanum lycopersicum var. lycopersicum vintage PI303721	Solyc_PI303721_05T000026.1	PF04690	YABBY protein
Solanum lycopersicum var. lycopersicum vintage PI303721	Solyc_PI303721_05T000612.1	PF04690	YABBY protein
Solanum lycopersicum var. lycopersicum vintage PI303721	Solyc_PI303721_06T002216.1	PF04690	YABBY protein
Solanum lycopersicum var. lycopersicum vintage PI303721	Solyc_PI303721_07T000324.1	PF04690	YABBY protein
Solanum lycopersicum var. lycopersicum vintage PI303721	Solyc_PI303721_08T002026.1	PF04690	YABBY protein
Solanum lycopersicum var. lycopersicum vintage PI303721	Solyc_PI303721_11T002162.1	PF04690	YABBY protein
Solanum lycopersicum var. lycopersicum vintage PI303721	Solyc_PI303721_12T000343.1	PF04690	YABBY protein
